# Supplementary material for: 5-Ethyl-2-methyl-3-phenyl­sulfonyl-1-benzofuran
Source: Acta Crystallogr Sect E Struct Rep Online. 2008 May 7;64(Pt 6):o1016. doi: 10.1107/S1600536808012877 (PMC2961571; doi:10.1107/S1600536808012877)
Supplement: Supplementary file 2 [file e-64-o1016-Isup2.hkl]

# 
# h,k,l, Fc-squared, Fo-squared, sigma(Fo-squared) and status flag 
# 
data_I
_shelx_title ' 08K IN P2(1)/N' 
_shelx_refln_list_code          4 
_shelx_F_calc_maximum      178.86 
_exptl_crystal_F_000       632.00 
_reflns_d_resolution_high  0.7828 
 
loop_ 
 _symmetry_equiv_pos_as_xyz 
 'x, y, z' 
 '-x+1/2, y+1/2, -z+1/2' 
 '-x, -y, -z' 
 'x-1/2, -y-1/2, z-1/2' 
 
_cell_length_a     8.7009 
_cell_length_b     8.2019 
_cell_length_c    20.6820 
_cell_angle_alpha  90.000 
_cell_angle_beta   97.301 
_cell_angle_gamma  90.000 
 
_shelx_F_squared_multiplier     1.000 
 
loop_ 
 _refln_index_h 
 _refln_index_k 
 _refln_index_l 
 _refln_F_squared_calc 
 _refln_F_squared_meas 
 _refln_F_squared_sigma 
 _refln_observed_status 
   2   0   0    23824.77    21640.34    469.81 o 
   4   0   0        4.04        6.52      4.88 o 
   6   0   0       84.37       77.88     11.73 o 
   8   0   0      113.54      139.28     23.55 o 
   1   1   0     1720.19     1704.09     22.93 o 
   2   1   0      986.58     1083.08     10.77 o 
   3   1   0      818.58      886.48     19.08 o 
   4   1   0      806.49      847.23     12.95 o 
   5   1   0      517.84      504.30     11.62 o 
   6   1   0      408.03      396.14     11.86 o 
   7   1   0       25.67       24.47      6.59 o 
   8   1   0      565.24      546.68     15.90 o 
   9   1   0       11.01        3.52      7.99 o 
  10   1   0      498.93      511.01     36.07 o 
   0   2   0     2575.66     2417.44     32.08 o 
   1   2   0       46.77       59.93      4.58 o 
   2   2   0      209.93      312.88      7.25 o 
   3   2   0      854.15      878.42     12.50 o 
   4   2   0       53.95       96.18      6.45 o 
   5   2   0      182.79      225.65      8.82 o 
   6   2   0     1064.17     1033.23     18.20 o 
   7   2   0       12.11        9.04      6.26 o 
   8   2   0      425.30      364.72     13.80 o 
   9   2   0       95.33      104.48     13.25 o 
  10   2   0       22.97       28.56     20.86 o 
   1   3   0      282.17      249.71      8.33 o 
   2   3   0      415.48      382.32     11.71 o 
   3   3   0      110.89      119.96      6.27 o 
   4   3   0     1020.88     1074.24     16.59 o 
   5   3   0      102.87      127.01      8.64 o 
   6   3   0       14.44       26.42      6.25 o 
   7   3   0      111.60      164.37     14.63 o 
   8   3   0      822.39      766.15     25.75 o 
   9   3   0       67.35       89.23     13.34 o 
  10   3   0      274.86      265.90     31.65 o 
   0   4   0     4441.28     4008.26     58.15 o 
   1   4   0      118.79      141.84      7.86 o 
   2   4   0     1521.43     1506.72     39.88 o 
   3   4   0      614.29      651.81     18.30 o 
   4   4   0      212.50      231.82     12.06 o 
   5   4   0      239.01      247.61     10.51 o 
   6   4   0      808.66      829.20     18.38 o 
   7   4   0      184.76      209.95     11.87 o 
   8   4   0       98.79      123.68     13.60 o 
   9   4   0      140.01      174.68     23.64 o 
  10   4   0       61.76       41.34     26.61 o 
   1   5   0       31.42       44.74      7.13 o 
   2   5   0      313.59      309.49     12.47 o 
   3   5   0      192.83      206.88     11.13 o 
   4   5   0      106.56      152.96     10.19 o 
   5   5   0       22.18       15.00      6.82 o 
   6   5   0        0.30        5.09      6.70 o 
   7   5   0       12.60       10.88      9.97 o 
   8   5   0     1057.71      977.36     27.75 o 
   9   5   0      100.54      153.93     16.89 o 
   0   6   0     2359.05     2240.00     55.17 o 
   1   6   0      263.00      245.75     15.18 o 
   2   6   0      540.38      473.32     16.50 o 
   3   6   0      196.14      171.75     10.32 o 
   4   6   0      535.55      498.43     16.01 o 
   5   6   0        5.66        9.50      8.61 o 
   6   6   0      300.94      260.41     15.44 o 
   7   6   0       23.18       31.02     11.23 o 
   8   6   0        3.21        5.96     15.08 o 
   9   6   0      187.72      228.53     24.13 o 
   1   7   0      255.52      227.41     16.43 o 
   2   7   0      531.16      517.77     22.86 o 
   3   7   0      254.95      228.80     11.97 o 
   4   7   0      338.31      291.61     13.80 o 
   5   7   0        9.47        0.55     11.97 o 
   6   7   0      101.39      105.66     14.62 o 
   7   7   0       26.16       15.73     29.51 o 
   8   7   0      209.65      258.30     27.11 o 
   0   8   0     1143.96     1054.47     47.30 o 
   1   8   0      220.50      208.87     17.31 o 
   2   8   0      559.28      498.97     24.83 o 
   3   8   0        7.58       -4.29      9.40 o 
   4   8   0      271.81      294.18     15.26 o 
   5   8   0       28.76       18.39     12.71 o 
   6   8   0       21.70        6.09     14.70 o 
   7   8   0       49.90       68.88     15.05 o 
   1   9   0       19.12       11.87     13.82 o 
   2   9   0      238.81      243.23     23.26 o 
   3   9   0        1.18        2.75     11.57 o 
   4   9   0      311.09      319.16     24.95 o 
   5   9   0       37.92       32.20     20.58 o 
   0  10   0      776.67      748.23     47.87 o 
   1  10   0       26.90       68.59     25.83 o 
   2  10   0      343.38      329.46     35.39 o 
   3  10   0        0.00        1.51     21.14 o 
  -9   0   1      159.21      187.70     26.87 o 
  -7   0   1      659.07      597.36     21.02 o 
  -5   0   1     2378.11     2575.25     35.28 o 
  -3   0   1    18121.15    17387.71    192.21 o 
  -1   0   1       54.13       54.83      2.71 o 
   1   0   1     7059.09     6529.54    160.70 o 
   3   0   1      396.10      441.29     29.39 o 
   5   0   1     2741.17     2856.78     54.89 o 
   7   0   1      323.36      319.72     16.78 o 
   9   0   1      596.93      579.16     24.80 o 
 -10   1   1       37.25       67.01     21.03 o 
  -9   1   1      522.49      555.38     24.47 o 
  -8   1   1      132.72      143.21     11.33 o 
  -7   1   1        0.54        1.32      5.80 o 
  -6   1   1      364.62      353.65     11.11 o 
  -5   1   1      108.88      119.84      7.20 o 
  -4   1   1       27.42       37.78      4.49 o 
  -3   1   1      391.89      502.69      8.87 o 
  -2   1   1     2598.50     2768.21     25.46 o 
  -1   1   1     1932.54     1984.61     59.70 o 
   0   1   1      854.49      886.35      6.95 o 
   1   1   1      967.42      978.21     22.71 o 
   2   1   1     1024.45     1053.94     12.14 o 
   3   1   1     1463.90     1442.25     14.55 o 
   4   1   1      110.09      128.38      6.30 o 
   5   1   1     2354.61     2421.77     41.96 o 
   6   1   1       68.16       92.52      7.83 o 
   7   1   1     1195.56     1137.76     23.36 o 
   8   1   1       84.42      108.92     10.21 o 
   9   1   1       76.97       76.40     12.03 o 
 -10   2   1        1.87       18.56     21.37 o 
  -9   2   1      113.43      139.11     25.84 o 
  -8   2   1      738.62      726.08     18.25 o 
  -7   2   1      455.58      426.94     13.54 o 
  -6   2   1      319.91      344.80     11.23 o 
  -5   2   1     1845.13     1885.60     22.89 o 
  -4   2   1       28.34       32.97      4.64 o 
  -3   2   1     1431.53     1518.35     15.21 o 
  -2   2   1     2600.42     2673.22     36.08 o 
  -1   2   1     3359.48     3047.79    126.63 o 
   0   2   1     4408.68     4272.36     24.65 o 
   1   2   1    14295.02    12539.92    392.55 o 
   2   2   1     3219.20     3341.05     83.60 o 
   3   2   1       19.66       26.14      4.01 o 
   4   2   1      159.51      151.59      6.93 o 
   5   2   1      203.17      180.30      8.27 o 
   6   2   1      242.98      210.78      9.72 o 
   7   2   1      166.40      157.45      9.94 o 
   8   2   1       26.37       40.20      9.88 o 
   9   2   1      287.25      289.11     20.59 o 
  10   2   1        3.69       35.09     21.66 o 
 -10   3   1        4.81       12.83     20.86 o 
  -9   3   1        4.27       -2.15     17.99 o 
  -8   3   1      157.80      193.50     12.21 o 
  -7   3   1       73.45      105.15      9.67 o 
  -6   3   1       13.58        8.64      5.74 o 
  -5   3   1      164.53      148.69      8.15 o 
  -4   3   1      170.84      166.85      8.66 o 
  -3   3   1        3.29        3.38      2.84 o 
  -2   3   1       44.01       45.89      5.39 o 
  -1   3   1     2492.90     2313.64    123.73 o 
   0   3   1     1760.65     1852.57     40.85 o 
   1   3   1     4085.84     3906.84     29.31 o 
   2   3   1        8.32        7.59      3.32 o 
   3   3   1      902.21     1141.66     15.82 o 
   4   3   1       34.52       26.47      5.37 o 
   5   3   1      127.92      144.77      8.70 o 
   6   3   1      116.54      135.59      9.50 o 
   7   3   1       10.68        6.56      6.83 o 
   8   3   1        2.91       18.57      9.74 o 
   9   3   1        0.06       -5.99      9.84 o 
  10   3   1        0.98        3.07     21.77 o 
 -10   4   1       26.52        9.02     22.80 o 
  -9   4   1      434.88      405.33     34.78 o 
  -8   4   1      221.51      229.85     15.47 o 
  -7   4   1      234.79      213.30     11.57 o 
  -6   4   1       52.14       61.08      8.25 o 
  -5   4   1     1029.89      891.17     17.70 o 
  -4   4   1      136.38      141.87      8.47 o 
  -3   4   1      793.69      727.66     24.00 o 
  -2   4   1      677.86      717.40     27.09 o 
  -1   4   1      326.30      351.40     11.05 o 
   0   4   1      261.05      265.84     19.92 o 
   1   4   1      225.56      220.14      9.18 o 
   2   4   1        3.40        7.90      4.76 o 
   3   4   1      424.33      441.64     12.06 o 
   4   4   1       55.49       66.55      7.21 o 
   5   4   1       79.04       76.56      7.80 o 
   6   4   1       48.89       54.17      7.96 o 
   7   4   1       20.20       13.03      8.76 o 
   8   4   1       12.92       11.75      9.80 o 
   9   4   1        9.10       28.32     12.00 o 
  10   4   1       72.86      127.68     28.62 o 
  -9   5   1       18.26       24.61     22.92 o 
  -8   5   1        2.08        3.90     16.85 o 
  -7   5   1       29.84       30.54     11.20 o 
  -6   5   1       82.67       75.13      9.44 o 
  -5   5   1      431.60      442.62     14.20 o 
  -4   5   1      129.76      156.19     11.38 o 
  -3   5   1       64.47       60.57      8.46 o 
  -2   5   1      135.23      133.10      9.32 o 
  -1   5   1      529.62      519.56     14.81 o 
   0   5   1       74.62       66.09      9.94 o 
   1   5   1      391.38      385.96     15.94 o 
   2   5   1      172.95      137.24      9.24 o 
   3   5   1        0.17       -1.52      5.05 o 
   4   5   1       27.09       29.38      6.84 o 
   5   5   1      459.70      422.88     13.95 o 
   6   5   1       10.10       13.72     10.38 o 
   7   5   1      175.45      196.29     15.42 o 
   8   5   1       72.68      104.81     13.63 o 
   9   5   1      477.97      425.36     20.99 o 
  -9   6   1      464.38      445.35     41.05 o 
  -8   6   1        3.80      -13.68     11.86 o 
  -7   6   1      199.61      232.76     17.61 o 
  -6   6   1       23.31       49.86     10.84 o 
  -5   6   1      201.57      195.35     13.10 o 
  -4   6   1       56.59       46.84      9.50 o 
  -3   6   1     2593.60     2397.60     53.14 o 
  -2   6   1      196.53      187.98     11.84 o 
  -1   6   1     1977.25     1741.86     73.04 o 
   0   6   1      361.23      327.12     16.74 o 
   1   6   1      178.46      158.12     13.80 o 
   2   6   1      105.62      121.05     11.23 o 
   3   6   1      238.67      222.95     11.27 o 
   4   6   1       31.32       20.80      7.84 o 
   5   6   1      109.91      111.07      8.57 o 
   6   6   1       80.64       69.06     11.59 o 
   7   6   1       49.64       54.81     12.54 o 
   8   6   1        4.03       18.59     12.29 o 
  -8   7   1        7.53       18.85     21.40 o 
  -7   7   1       37.18       25.94     16.17 o 
  -6   7   1      375.21      353.37     54.54 o 
  -5   7   1       25.01       31.78      9.25 o 
  -4   7   1      103.31      147.66     15.31 o 
  -3   7   1       23.68       22.36      8.65 o 
  -2   7   1        9.61        1.69     10.25 o 
  -1   7   1      251.03      233.68     17.35 o 
   0   7   1       64.08       64.10     13.58 o 
   1   7   1      336.48      325.72     18.36 o 
   2   7   1      508.35      431.22     31.80 o 
   3   7   1      209.70      215.46     12.69 o 
   4   7   1      276.25      242.05     12.80 o 
   5   7   1      456.85      473.14     19.84 o 
   6   7   1      104.78       94.04     14.07 o 
   7   7   1      251.97      266.88     18.55 o 
   8   7   1       24.79       27.39     12.66 o 
  -7   8   1      250.05      246.15     21.85 o 
  -6   8   1        5.45       -3.07     11.20 o 
  -5   8   1       49.96       40.55     13.07 o 
  -4   8   1        4.41       -6.67     15.19 o 
  -3   8   1      539.03      529.72     17.99 o 
  -2   8   1        0.00        0.93     10.81 o 
  -1   8   1      436.91      430.54     23.13 o 
   0   8   1       75.29       92.47     15.96 o 
   1   8   1      112.29      119.66     16.47 o 
   2   8   1       42.70       48.61     14.04 o 
   3   8   1        7.41       15.31      9.58 o 
   4   8   1       10.71       10.27     10.89 o 
   5   8   1       66.87       60.50     13.51 o 
   6   8   1       10.50        4.35     11.46 o 
   7   8   1       90.08       90.02     17.42 o 
  -5   9   1       16.79       17.91     12.94 o 
  -4   9   1       13.90       12.65     21.50 o 
  -3   9   1       12.46       23.95     17.60 o 
  -2   9   1        7.18        2.88     14.27 o 
  -1   9   1      242.92      246.12     22.52 o 
   0   9   1      126.37      147.90     19.61 o 
   1   9   1      511.42      444.34     25.80 o 
   2   9   1       19.32       14.15     20.86 o 
   3   9   1      221.81      227.87     34.75 o 
   4   9   1       36.57       36.35     15.94 o 
   5   9   1       53.50       50.81     22.95 o 
  -3  10   1      685.19      704.72     35.47 o 
  -2  10   1       40.25       57.93     18.24 o 
  -1  10   1      357.18      395.74     32.86 o 
   0  10   1       34.15       37.83     16.76 o 
   1  10   1      100.70      120.99     19.95 o 
   2  10   1       23.06       69.44     27.84 o 
   3  10   1        0.30        5.89     18.24 o 
 -10   0   2      685.56      681.40     41.39 o 
  -8   0   2        9.00       16.14      8.82 o 
  -6   0   2      402.35      387.25     22.86 o 
  -4   0   2     4749.01     4962.74     41.03 o 
  -2   0   2    11074.33    10871.23    222.52 o 
   2   0   2      130.47      126.15      5.95 o 
   4   0   2      299.26      384.12     16.31 o 
   6   0   2     2282.12     2270.10     42.94 o 
   8   0   2      529.12      468.80     21.26 o 
  10   0   2      233.07      264.84     34.52 o 
 -11   1   2       10.20       47.32     24.12 o 
 -10   1   2       42.57       30.74     17.22 o 
  -9   1   2      100.00      139.31     35.51 o 
  -8   1   2      149.50      159.23     10.14 o 
  -7   1   2     1017.35      960.83     18.50 o 
  -6   1   2        3.02       -0.79      4.72 o 
  -5   1   2       26.50       27.13      5.03 o 
  -4   1   2     1477.14     1444.48     23.42 o 
  -3   1   2     1538.00     1526.72     20.67 o 
  -2   1   2     1309.22     1324.09      9.86 o 
  -1   1   2     6559.57     6028.51    432.24 o 
   0   1   2     6808.66     6246.05    127.05 o 
   1   1   2     5779.05     5473.49     77.65 o 
   2   1   2       14.65        4.24      2.58 o 
   3   1   2       10.57        7.21      3.23 o 
   4   1   2      178.22      144.06      6.48 o 
   5   1   2        5.69        0.41      4.19 o 
   6   1   2      389.09      404.61     11.85 o 
   7   1   2      194.80      184.15     10.02 o 
   8   1   2      426.89      416.20     16.90 o 
   9   1   2       16.55       36.21     10.75 o 
  10   1   2      560.41      508.53     27.55 o 
 -10   2   2      293.98      290.71     31.60 o 
  -9   2   2        2.36        0.84     10.67 o 
  -8   2   2       78.72       99.36     10.15 o 
  -7   2   2       56.19       74.87     12.38 o 
  -6   2   2        0.44        1.18      5.08 o 
  -5   2   2      215.12      217.00      8.63 o 
  -4   2   2     3774.70     3911.54     26.29 o 
  -3   2   2      805.80      834.60      9.58 o 
  -2   2   2     1800.00     1851.04     52.60 o 
  -1   2   2       85.48       95.21      6.70 o 
   0   2   2    25134.60    19538.04     72.97 o 
   1   2   2     6067.50     6012.17    101.03 o 
   2   2   2     3481.24     3310.08     57.83 o 
   3   2   2     1252.75     1382.89     15.50 o 
   4   2   2      636.18      676.67     12.44 o 
   5   2   2      678.65      778.53     14.73 o 
   6   2   2     1156.42     1160.54     23.06 o 
   7   2   2        0.39       -2.37      5.81 o 
   8   2   2      224.07      252.66     14.65 o 
   9   2   2        7.28       27.62     10.84 o 
  10   2   2        4.12       15.43     14.92 o 
 -10   3   2        0.85       27.44     23.83 o 
  -9   3   2      348.93      302.03     30.25 o 
  -8   3   2      669.75      620.23     17.36 o 
  -7   3   2        0.20       -7.51      5.81 o 
  -6   3   2      140.59      142.01      9.01 o 
  -5   3   2       47.15       44.94      6.39 o 
  -4   3   2      141.75      135.90      5.42 o 
  -3   3   2       25.92       23.73      3.91 o 
  -2   3   2      671.41      597.50     15.56 o 
  -1   3   2      302.76      325.33     11.49 o 
   0   3   2     1562.01     1691.74     18.73 o 
   1   3   2     5169.85     5142.09     88.39 o 
   2   3   2      944.38     1137.83     14.70 o 
   3   3   2     1147.17     1212.61     16.22 o 
   4   3   2      397.30      489.16     11.64 o 
   5   3   2        6.57       -1.63      4.82 o 
   6   3   2       80.35       76.68      8.25 o 
   7   3   2        2.55       -3.19      7.85 o 
   8   3   2       35.06       54.36     11.37 o 
   9   3   2      152.87      160.77     15.77 o 
  10   3   2      146.16      175.79     18.18 o 
 -10   4   2      352.19      329.41     33.29 o 
  -8   4   2      475.71      486.27     19.99 o 
  -7   4   2       16.03        4.74      7.09 o 
  -6   4   2        6.53       -8.28      5.52 o 
  -5   4   2       56.59       61.50      7.66 o 
  -4   4   2      288.70      325.41     10.82 o 
  -3   4   2     1020.25      999.08     30.20 o 
  -2   4   2        1.05        2.57      6.11 o 
  -1   4   2        0.36       -1.07      3.94 o 
   0   4   2      888.49      992.59     21.17 o 
   1   4   2      264.77      288.36     15.66 o 
   2   4   2      313.02      338.13      9.33 o 
   3   4   2       16.28       24.89      4.99 o 
   4   4   2      149.56      150.22      8.88 o 
   5   4   2      166.70      154.36      9.84 o 
   6   4   2      536.69      462.66     17.13 o 
   7   4   2       93.94      112.55     12.33 o 
   8   4   2      559.64      466.25     19.93 o 
   9   4   2        7.26       33.49     12.27 o 
  10   4   2       57.41       83.25     20.79 o 
  -9   5   2        0.74       26.33     22.00 o 
  -8   5   2      464.32      421.11     19.50 o 
  -7   5   2        6.94        7.36      7.73 o 
  -6   5   2      405.20      348.44     13.51 o 
  -5   5   2      308.14      324.33     12.54 o 
  -4   5   2      890.41      863.83     33.99 o 
  -3   5   2      110.06      161.98     14.26 o 
  -2   5   2     1380.04     1272.63     22.89 o 
  -1   5   2       69.42       58.93      7.24 o 
   0   5   2      783.90      708.72     20.53 o 
   1   5   2      189.26      174.00     12.42 o 
   2   5   2      141.82      137.33     10.25 o 
   3   5   2      359.79      415.56     11.37 o 
   4   5   2        0.77       -7.77      5.38 o 
   5   5   2       13.17       -1.05      6.48 o 
   6   5   2      350.66      317.93     15.88 o 
   7   5   2      100.98      103.70     13.64 o 
   8   5   2      343.62      310.10     17.93 o 
   9   5   2       92.72       73.22     15.24 o 
  -9   6   2       45.92       80.47     25.90 o 
  -8   6   2      152.58      214.78     22.33 o 
  -7   6   2       16.97       10.35     13.18 o 
  -6   6   2      217.47      220.24     14.30 o 
  -5   6   2      174.81      194.28     13.03 o 
  -4   6   2       63.24       73.50     11.72 o 
  -3   6   2        0.04        0.52      7.03 o 
  -2   6   2        5.43       -6.80      6.63 o 
  -1   6   2       25.68       29.50     10.26 o 
   0   6   2      827.07      784.77     24.44 o 
   1   6   2      103.20      152.10     14.91 o 
   2   6   2      815.94      767.74     33.45 o 
   3   6   2       62.33       55.11      8.27 o 
   4   6   2      344.54      354.90     16.23 o 
   5   6   2       28.21       25.80      9.24 o 
   6   6   2      165.48      198.15     15.55 o 
   7   6   2      527.71      500.82     21.39 o 
   8   6   2       23.47       24.02     13.18 o 
  -8   7   2      205.04      238.17     35.75 o 
  -7   7   2       20.58        5.85     12.70 o 
  -6   7   2       65.07       77.12     13.05 o 
  -5   7   2      130.68      121.20     10.94 o 
  -4   7   2       90.61       91.73     11.00 o 
  -3   7   2       97.08      102.20     11.90 o 
  -2   7   2       13.64        1.17     11.18 o 
  -1   7   2      142.44      149.83     16.61 o 
   0   7   2       27.93       32.52     11.27 o 
   1   7   2       48.76       49.83     12.15 o 
   2   7   2        3.71       15.30      9.34 o 
   3   7   2       33.25       24.72      7.85 o 
   4   7   2        5.84       16.93      9.06 o 
   5   7   2       50.29       37.27     12.58 o 
   6   7   2       51.02       30.78     11.23 o 
   7   7   2        0.22        4.59     10.37 o 
   8   7   2       80.06      129.42     14.97 o 
  -7   8   2       40.14       50.95     14.43 o 
  -6   8   2      117.64      133.59     17.17 o 
  -5   8   2        1.84       -8.91      8.99 o 
  -4   8   2       29.45       36.20     10.20 o 
  -3   8   2       43.80       33.65     11.64 o 
  -2   8   2      135.51      150.61     17.50 o 
  -1   8   2        0.87       -4.82     10.61 o 
   0   8   2       49.05       54.26     13.51 o 
   1   8   2       10.43        6.24     11.73 o 
   2   8   2       79.31       80.53     14.89 o 
   3   8   2        2.84       -2.13     12.68 o 
   4   8   2      505.25      532.48     27.41 o 
   5   8   2       23.12       27.28     12.91 o 
   6   8   2      392.55      369.96     20.69 o 
  -5   9   2      130.49      133.59     18.07 o 
  -4   9   2      163.24      177.92     15.91 o 
  -3   9   2        1.59       -7.35     12.95 o 
  -2   9   2      715.62      641.42     29.71 o 
  -1   9   2       13.63       20.16     34.55 o 
   0   9   2      611.03      522.52     26.65 o 
   1   9   2       95.70       97.47     23.03 o 
   2   9   2       30.65       22.78     16.25 o 
   3   9   2       31.99       39.84     17.44 o 
   4   9   2        0.02      -11.31     18.74 o 
   5   9   2       21.84       23.71     17.53 o 
  -3  10   2        0.00        1.18     13.67 o 
  -2  10   2       41.24       31.77     17.79 o 
  -1  10   2        3.13       14.95     16.33 o 
   0  10   2       84.28      116.55     21.06 o 
   1  10   2        3.49       -6.31     14.88 o 
   2  10   2      209.75      219.57     26.11 o 
   3  10   2       29.26       25.77     20.67 o 
 -11   0   3        2.68       -2.09     22.60 o 
  -9   0   3       54.16       70.90     19.19 o 
  -7   0   3      762.93      648.06     21.46 o 
  -5   0   3     1099.93     1076.34     21.97 o 
  -3   0   3     1684.80     1602.45     18.01 o 
  -1   0   3     5039.28     5005.97    112.12 o 
   1   0   3    15673.59    13613.46    250.48 o 
   3   0   3     5474.15     5397.09     51.65 o 
   5   0   3      220.67      192.96     13.52 o 
   7   0   3      305.73      287.04     16.39 o 
   9   0   3        2.45        3.21     17.56 o 
 -11   1   3      136.02      165.38     30.02 o 
 -10   1   3        0.56        2.94     13.27 o 
  -9   1   3      504.64      508.59     33.59 o 
  -8   1   3      620.51      614.64     24.24 o 
  -7   1   3     1054.00     1025.53     18.84 o 
  -6   1   3       77.73       74.14      6.74 o 
  -5   1   3        4.62        7.24      4.26 o 
  -4   1   3      121.26      173.19      5.69 o 
  -3   1   3      913.96     1073.27     13.63 o 
  -2   1   3     3699.82     3888.30     41.01 o 
  -1   1   3     2931.75     2907.01     70.32 o 
   0   1   3       24.03       40.69      2.86 o 
   1   1   3      443.32      413.84      7.08 o 
   2   1   3     1165.82     1174.12      9.24 o 
   3   1   3       29.21        8.55      2.90 o 
   4   1   3     1496.43     1627.56     17.80 o 
   5   1   3     1652.25     1667.55     20.18 o 
   6   1   3        1.75       -4.49      6.84 o 
   7   1   3     1015.70     1031.32     25.38 o 
   8   1   3       13.64        4.48      9.10 o 
   9   1   3     1130.60     1060.59     54.34 o 
  10   1   3        2.01       -4.40     21.21 o 
 -10   2   3        0.13       12.19     23.43 o 
  -9   2   3       56.82       69.61     13.93 o 
  -8   2   3       19.81       19.36     10.85 o 
  -7   2   3      124.64      158.45     10.59 o 
  -6   2   3      787.23      804.60     15.92 o 
  -5   2   3        0.09       -1.26      3.92 o 
  -4   2   3       52.66       79.23      5.08 o 
  -3   2   3      510.79      424.22      7.43 o 
  -2   2   3      114.42      103.87      5.45 o 
  -1   2   3      147.94      135.26      7.38 o 
   0   2   3    10458.97     9869.94    187.24 o 
   1   2   3     4308.41     4242.72     95.71 o 
   2   2   3      195.68      219.40      6.22 o 
   3   2   3      165.45      132.75      5.85 o 
   4   2   3      110.73      159.35      6.99 o 
   5   2   3      301.91      255.13      9.45 o 
   6   2   3       46.27       34.51      6.54 o 
   7   2   3       65.22       68.58     10.13 o 
   8   2   3       20.45       40.40     10.14 o 
   9   2   3      316.60      325.25     17.78 o 
  10   2   3        2.15        2.89     16.40 o 
 -10   3   3       42.06       59.67     21.37 o 
  -9   3   3       68.68      121.99     17.17 o 
  -8   3   3        6.63       16.52     15.64 o 
  -7   3   3        5.44        4.11      6.07 o 
  -6   3   3      326.73      299.88     11.42 o 
  -5   3   3       54.86       41.69      6.28 o 
  -4   3   3      965.03     1061.49     12.79 o 
  -3   3   3        0.12        1.04      3.02 o 
  -2   3   3      230.08      221.32     10.53 o 
  -1   3   3      335.81      460.89     13.41 o 
   0   3   3      124.32      133.83      6.41 o 
   1   3   3     2248.60     2390.04     72.21 o 
   2   3   3       26.88       35.02      4.19 o 
   3   3   3      653.54      665.13     12.62 o 
   4   3   3       14.05       13.27      4.69 o 
   5   3   3      269.85      315.62     10.80 o 
   6   3   3      125.42      138.76     11.93 o 
   7   3   3      218.01      221.40     14.68 o 
   8   3   3       63.82       65.66     11.95 o 
   9   3   3      226.70      244.54     16.95 o 
  10   3   3        7.35       43.07     17.42 o 
 -10   4   3        0.34      -28.79     19.19 o 
  -9   4   3      212.18      274.18     34.98 o 
  -8   4   3       71.67       65.37     14.54 o 
  -7   4   3       77.86      100.06      9.87 o 
  -6   4   3       38.22       42.36      9.14 o 
  -5   4   3      302.13      291.00     11.23 o 
  -4   4   3      115.70      145.30     10.62 o 
  -3   4   3      975.09      934.80     39.93 o 
  -2   4   3      148.88      137.79     10.50 o 
  -1   4   3     2847.58     2569.85     53.07 o 
   0   4   3       54.11       90.53      7.25 o 
   1   4   3     5470.06     5202.84     55.07 o 
   2   4   3      738.27      709.44     12.20 o 
   3   4   3       12.00       21.08      4.64 o 
   4   4   3       60.51       74.83      7.66 o 
   5   4   3      116.77      142.93      9.22 o 
   6   4   3      158.55      178.10     12.44 o 
   7   4   3        3.09        6.56      8.59 o 
   8   4   3        5.54        0.24     16.26 o 
   9   4   3       37.60       42.63     13.12 o 
  -9   5   3      214.31      234.99     35.64 o 
  -8   5   3       10.28       22.13     13.58 o 
  -7   5   3      368.38      351.10     14.43 o 
  -6   5   3       21.28       17.24      7.32 o 
  -5   5   3      377.14      389.27     15.79 o 
  -4   5   3      197.27      181.79     12.92 o 
  -3   5   3      282.78      296.83     15.99 o 
  -2   5   3        9.00        3.96      7.43 o 
  -1   5   3      219.17      227.84     10.75 o 
   0   5   3      176.80      199.22     21.44 o 
   1   5   3     1348.96     1320.11     27.44 o 
   2   5   3      486.96      501.31     20.71 o 
   3   5   3        1.38       -2.42      4.37 o 
   4   5   3        1.06       -6.45      5.10 o 
   5   5   3      746.38      708.48     20.93 o 
   6   5   3      105.02      107.13     12.34 o 
   7   5   3      408.27      425.50     18.97 o 
   8   5   3       15.79       14.92     11.64 o 
   9   5   3      305.12      339.51     19.96 o 
  -9   6   3       30.24        1.23     24.61 o 
  -8   6   3        2.12       -3.87     19.77 o 
  -7   6   3       10.39       13.38     10.56 o 
  -6   6   3        7.06        1.59     10.35 o 
  -5   6   3       11.02       23.70      8.94 o 
  -4   6   3      155.66      172.15     12.85 o 
  -3   6   3      459.78      464.51     14.52 o 
  -2   6   3        1.76       -3.76      6.81 o 
  -1   6   3     2208.45     2052.07     30.89 o 
   0   6   3       44.27       47.26     11.76 o 
   1   6   3      664.78      637.65     22.28 o 
   2   6   3       25.74       21.11      8.47 o 
   3   6   3        5.63        1.88      7.59 o 
   4   6   3       35.58       32.86      7.93 o 
   5   6   3      302.75      264.10     12.85 o 
   6   6   3       31.40       20.28      9.30 o 
   7   6   3       58.28       68.42     13.81 o 
   8   6   3        4.72       10.41     12.36 o 
  -8   7   3        9.09      -15.24     21.46 o 
  -7   7   3      149.55      166.21     21.95 o 
  -6   7   3       27.06       26.24     10.98 o 
  -5   7   3        0.06       -3.78     11.64 o 
  -4   7   3       51.83       58.38      8.90 o 
  -3   7   3       36.85       25.86      9.74 o 
  -2   7   3      885.36      802.33     22.70 o 
  -1   7   3      202.10      201.29     15.55 o 
   0   7   3      249.40      235.77     16.67 o 
   1   7   3      238.63      221.50     18.95 o 
   2   7   3      111.45      116.58     12.38 o 
   3   7   3       12.89        6.56      9.23 o 
   4   7   3       31.99       23.84     10.13 o 
   5   7   3      183.03      187.12     16.87 o 
   6   7   3       46.08       63.87     13.53 o 
   7   7   3      244.40      255.99     17.13 o 
  -7   8   3       15.63       59.74     16.84 o 
  -6   8   3       28.94       34.40     14.92 o 
  -5   8   3        0.12        7.58     12.76 o 
  -4   8   3       30.13       28.72      9.76 o 
  -3   8   3      437.89      432.43     19.81 o 
  -2   8   3       41.49       38.72     13.92 o 
  -1   8   3      258.97      239.51     18.56 o 
   0   8   3       21.73       21.07     13.41 o 
   1   8   3      195.62      202.38     17.44 o 
   2   8   3       11.29       26.27      9.80 o 
   3   8   3      105.46      151.92     20.68 o 
   4   8   3       42.82       32.75     15.13 o 
   5   8   3      183.52      256.93     20.34 o 
   6   8   3        0.36        6.99     12.38 o 
  -5   9   3       43.69       51.94     12.44 o 
  -4   9   3       47.77       32.93     11.79 o 
  -3   9   3      195.43      200.44     25.74 o 
  -2   9   3       33.67       26.30     16.18 o 
  -1   9   3       24.50       25.42     14.22 o 
   0   9   3        0.64      -14.45     30.37 o 
   1   9   3       87.13       83.96     16.79 o 
   2   9   3       41.64       65.46     17.48 o 
   3   9   3      163.37      185.81     32.79 o 
   4   9   3        4.58        4.98     15.04 o 
   5   9   3      130.44      153.57     22.90 o 
  -3  10   3      358.75      322.58     25.98 o 
  -2  10   3       10.06       25.45     16.99 o 
  -1  10   3      332.46      345.64     28.62 o 
   0  10   3       37.99        2.17     16.23 o 
   1  10   3      203.12      262.29     37.90 o 
   2  10   3       14.75       22.34     17.46 o 
 -10   0   4      176.03      181.22     30.42 o 
  -8   0   4      434.97      371.84     28.30 o 
  -6   0   4      280.76      246.21     12.93 o 
  -4   0   4    10015.31    10899.39    106.90 o 
  -2   0   4    31990.01    26840.49    303.67 o 
   0   0   4     2683.52     2764.38     59.74 o 
   2   0   4      775.03      652.98     13.61 o 
   4   0   4        8.11        1.17      5.02 o 
   6   0   4      592.50      571.22     19.46 o 
   8   0   4      601.05      616.37     36.32 o 
  10   0   4      144.76      208.95     33.35 o 
 -11   1   4       32.20       40.59     16.59 o 
 -10   1   4      219.42      246.67     21.92 o 
  -9   1   4      269.59      248.15     18.75 o 
  -8   1   4       43.64       30.49     12.52 o 
  -7   1   4      142.91      161.73     10.00 o 
  -6   1   4      570.33      562.50     13.02 o 
  -5   1   4        1.83       -3.23      3.90 o 
  -4   1   4      723.32      776.50     10.23 o 
  -3   1   4      584.65      715.67      9.43 o 
  -2   1   4     6858.68     6558.94     91.75 o 
  -1   1   4        0.46       -1.08      2.34 o 
   0   1   4     6516.70     6437.57    154.49 o 
   1   1   4       17.76       18.47      2.97 o 
   2   1   4      488.61      467.00      6.08 o 
   3   1   4      925.00      918.57     12.36 o 
   4   1   4      812.19      756.78     12.34 o 
   5   1   4      250.45      258.11      9.10 o 
   6   1   4     3555.37     3457.47     31.82 o 
   7   1   4       16.20        9.19      8.03 o 
   8   1   4      101.34      142.92     21.17 o 
   9   1   4      105.49      137.38     19.65 o 
  10   1   4       19.09       49.26     16.72 o 
 -10   2   4      428.33      431.44     24.61 o 
  -9   2   4      156.93      180.68     19.64 o 
  -8   2   4      494.52      463.82     23.15 o 
  -7   2   4       91.00      112.19      9.19 o 
  -6   2   4      532.32      505.18     12.85 o 
  -5   2   4       74.64       99.19      5.98 o 
  -4   2   4     2309.39     2465.22     24.48 o 
  -3   2   4        7.18        6.81      2.87 o 
  -2   2   4     2353.06     2250.14     45.21 o 
  -1   2   4      119.93      169.82      8.09 o 
   0   2   4     1221.31     1460.54     36.02 o 
   1   2   4        6.55        4.82      2.45 o 
   2   2   4      613.50      670.57      7.46 o 
   3   2   4       70.34       87.53      4.01 o 
   4   2   4      165.60      205.64      7.60 o 
   5   2   4      989.36     1017.29     16.55 o 
   6   2   4      535.46      519.97     16.92 o 
   7   2   4       13.29       18.58      9.22 o 
   8   2   4      324.67      309.01     16.17 o 
   9   2   4        8.32        9.33     14.07 o 
  10   2   4      230.71      237.29     24.96 o 
 -10   3   4        1.19       10.27     14.12 o 
  -9   3   4       59.17       65.31     15.87 o 
  -8   3   4       60.70       50.25     14.62 o 
  -7   3   4      222.62      215.81     10.91 o 
  -6   3   4       86.60       89.32      8.24 o 
  -5   3   4       79.67      122.62      8.20 o 
  -4   3   4       32.19       30.18      4.23 o 
  -3   3   4      652.69      691.23     11.83 o 
  -2   3   4     2908.94     2846.48     85.91 o 
  -1   3   4       38.81       65.16     10.61 o 
   0   3   4     6008.60     5644.92     74.96 o 
   1   3   4       53.29       68.96      5.21 o 
   2   3   4        0.21        3.15      3.17 o 
   3   3   4      140.34      159.88      6.90 o 
   4   3   4      629.21      550.97     13.26 o 
   5   3   4       40.12       39.12      8.17 o 
   6   3   4     1353.35     1241.86     40.61 o 
   7   3   4      536.14      488.07     18.34 o 
   8   3   4       12.47       20.69     14.85 o 
   9   3   4      117.53      123.04     14.97 o 
  10   3   4       11.94       35.23     17.50 o 
 -10   4   4      129.06      171.25     32.83 o 
  -9   4   4       10.07       30.56     13.82 o 
  -8   4   4      417.21      412.11     26.27 o 
  -7   4   4       19.31       28.59      7.79 o 
  -6   4   4      201.73      196.23     10.51 o 
  -5   4   4      269.76      283.38     12.33 o 
  -4   4   4      606.43      590.52     16.42 o 
  -3   4   4       53.57       59.86      9.04 o 
  -2   4   4     1465.59     1477.95     27.61 o 
  -1   4   4       16.55       23.66      7.01 o 
   0   4   4      261.87      267.14      9.49 o 
   1   4   4     5812.67     5577.16    122.61 o 
   2   4   4      704.24      781.22     16.37 o 
   3   4   4      255.25      278.58      9.05 o 
   4   4   4        9.42       17.47      5.67 o 
   5   4   4       27.89       38.17      8.74 o 
   6   4   4      287.16      325.86     15.49 o 
   7   4   4       59.96       69.07     11.44 o 
   8   4   4      459.83      465.70     19.93 o 
   9   4   4        3.67       -8.49     11.72 o 
  -9   5   4       46.19       44.86     23.66 o 
  -8   5   4       11.55       16.67     12.16 o 
  -7   5   4        0.71       -0.31     11.42 o 
  -6   5   4      301.29      268.50     14.38 o 
  -5   5   4       27.41        5.60      7.82 o 
  -4   5   4      824.52      847.71     20.72 o 
  -3   5   4        0.53        5.25      7.93 o 
  -2   5   4     1644.95     1509.21    101.17 o 
  -1   5   4       49.33       65.64      8.14 o 
   0   5   4      140.01      138.64     11.98 o 
   1   5   4     1419.09     1541.37     29.29 o 
   2   5   4      111.03       94.94      9.20 o 
   3   5   4        5.98        6.47      4.87 o 
   4   5   4      162.18      167.66     10.69 o 
   5   5   4       90.66      115.41     10.51 o 
   6   5   4     1254.20     1089.34     33.85 o 
   7   5   4       11.20        8.00     10.50 o 
   8   5   4      482.70      432.53     23.55 o 
   9   5   4       53.49       32.09     13.84 o 
  -9   6   4        0.40        4.64     19.37 o 
  -8   6   4      278.34      287.34     22.59 o 
  -7   6   4       23.89       15.68     14.85 o 
  -6   6   4      372.94      360.49     23.65 o 
  -5   6   4        1.10       -3.07     11.56 o 
  -4   6   4      975.00      944.01     23.56 o 
  -3   6   4      412.74      395.62     19.48 o 
  -2   6   4      729.40      657.71     18.92 o 
  -1   6   4       65.74       73.63      9.84 o 
   0   6   4       64.86       54.36     11.09 o 
   1   6   4      141.67      145.73     13.60 o 
   2   6   4      245.56      243.47     12.89 o 
   3   6   4      365.43      333.32     12.73 o 
   4   6   4      111.76      113.56     10.33 o 
   5   6   4       94.39      116.64     11.50 o 
   6   6   4       67.70       59.97     10.09 o 
   7   6   4       18.04       18.36      9.33 o 
   8   6   4      177.36      182.50     16.42 o 
  -8   7   4        0.07      -24.38     20.51 o 
  -7   7   4       71.48       80.66     17.55 o 
  -6   7   4       34.90       21.75     11.20 o 
  -5   7   4      343.69      372.48     18.71 o 
  -4   7   4      109.21      110.12     11.46 o 
  -3   7   4        7.31       -1.13      7.38 o 
  -2   7   4      761.21      689.32     20.88 o 
  -1   7   4       99.52       83.24     18.71 o 
   0   7   4     2038.09     1923.71     40.26 o 
   1   7   4       16.32       12.60     10.51 o 
   2   7   4     1132.77     1014.26     39.53 o 
   3   7   4      511.49      434.37     30.39 o 
   4   7   4      211.66      208.97     15.77 o 
   5   7   4        3.19       11.71     10.90 o 
   6   7   4      329.08      342.64     16.77 o 
   7   7   4       12.98       14.25     10.49 o 
  -7   8   4        0.04       29.45     24.84 o 
  -6   8   4      169.57      197.37     24.97 o 
  -5   8   4       81.32       94.22     12.64 o 
  -4   8   4      219.44      244.08     15.51 o 
  -3   8   4       72.35       89.11     12.86 o 
  -2   8   4      614.95      570.72     25.94 o 
  -1   8   4      191.09      226.56     20.72 o 
   0   8   4       81.75      104.38     15.82 o 
   1   8   4        9.07       14.45     17.40 o 
   2   8   4        3.83        9.50     12.58 o 
   3   8   4       68.10       56.48     16.76 o 
   4   8   4        8.11       11.51     13.58 o 
   5   8   4      132.88      132.46     26.30 o 
   6   8   4      205.34      227.43     20.18 o 
  -5   9   4        2.41       -1.56     11.31 o 
  -4   9   4       45.74       70.06     16.51 o 
  -3   9   4       26.37       23.63     19.44 o 
  -2   9   4       17.87       18.56     15.40 o 
  -1   9   4       34.51       21.27     13.76 o 
   0   9   4      411.37      441.96     63.54 o 
   1   9   4       72.00       53.05     22.97 o 
   2   9   4      209.27      239.23     24.78 o 
   3   9   4        4.20      -10.36     14.54 o 
   4   9   4      160.20      174.43     24.27 o 
   5   9   4        0.01       24.06     17.41 o 
  -3  10   4        4.69        1.71     16.89 o 
  -2  10   4      530.41      531.43     30.83 o 
  -1  10   4        2.13        0.34     16.42 o 
   0  10   4      140.75      213.96     35.64 o 
   1  10   4       94.70      121.78     28.36 o 
   2  10   4        0.07        3.99     17.98 o 
 -11   0   5       52.54      106.40     29.65 o 
  -9   0   5      224.57      232.41     29.31 o 
  -7   0   5     1661.70     1582.63     49.90 o 
  -5   0   5     4741.46     4498.87     41.44 o 
  -3   0   5    15821.38    15957.06    277.08 o 
  -1   0   5     3156.26     3386.14     21.61 o 
   1   0   5      307.90      256.25     20.35 o 
   3   0   5     1286.33     1358.23     37.61 o 
   5   0   5     4834.59     4900.99     51.49 o 
   7   0   5     1352.60     1164.33     46.06 o 
   9   0   5        2.27      -11.52     16.13 o 
 -11   1   5       37.44       32.17     24.41 o 
 -10   1   5       15.98       21.86     13.65 o 
  -9   1   5       31.96       28.52     11.79 o 
  -8   1   5      100.61      113.02     15.42 o 
  -7   1   5     1680.46     1571.19     54.46 o 
  -6   1   5      474.65      453.01     11.85 o 
  -5   1   5      642.60      644.05     10.68 o 
  -4   1   5       18.29       11.39      3.16 o 
  -3   1   5     2229.41     2363.41     14.19 o 
  -2   1   5      456.65      514.36      8.97 o 
  -1   1   5     3756.92     3618.12     63.19 o 
   0   1   5      966.64      993.52     21.37 o 
   1   1   5     1272.50     1246.57     17.56 o 
   2   1   5      831.03      931.26      9.78 o 
   3   1   5     1675.44     1829.95     16.03 o 
   4   1   5       97.21       95.69      6.01 o 
   5   1   5      199.57      222.40      8.64 o 
   6   1   5       13.68       24.80      7.79 o 
   7   1   5       82.30       74.62     10.63 o 
   8   1   5        6.48       12.63     11.20 o 
   9   1   5      454.94      401.45     53.36 o 
  10   1   5       43.93       28.43     16.33 o 
 -10   2   5       19.15       43.85     31.97 o 
  -9   2   5      121.35      174.74     19.62 o 
  -8   2   5      648.86      631.42     25.41 o 
  -7   2   5       87.56       99.24     13.43 o 
  -6   2   5      117.43      124.49      8.09 o 
  -5   2   5      162.67      172.76      6.79 o 
  -4   2   5     1436.31     1466.34     15.35 o 
  -3   2   5      258.08      271.51      7.44 o 
  -2   2   5       19.29       31.47      4.69 o 
  -1   2   5       36.67       35.12      4.51 o 
   0   2   5      517.63      496.78     10.39 o 
   1   2   5      753.56      694.15     13.27 o 
   2   2   5       56.16       74.47      3.48 o 
   3   2   5      117.61       82.91      4.19 o 
   4   2   5      101.77      117.08      7.52 o 
   5   2   5      385.91      340.91     13.59 o 
   6   2   5       25.14       32.08      8.37 o 
   7   2   5      565.94      519.43     18.49 o 
   8   2   5       73.68       84.19     16.42 o 
   9   2   5       51.13       75.54     17.72 o 
  10   2   5       16.54       54.38     47.18 o 
 -10   3   5       11.59       41.67     15.82 o 
  -9   3   5       48.21       68.77     23.42 o 
  -8   3   5      258.24      267.43     18.53 o 
  -7   3   5       64.59       56.17     12.09 o 
  -6   3   5       94.97      110.60      8.98 o 
  -5   3   5      528.57      563.65     13.09 o 
  -4   3   5      473.43      481.48     10.87 o 
  -3   3   5     3483.49     3523.01     92.74 o 
  -2   3   5       17.54       15.06      5.51 o 
  -1   3   5      396.94      368.56     38.83 o 
   0   3   5      160.66      192.29      5.64 o 
   1   3   5      330.27      314.68      9.69 o 
   2   3   5      300.01      319.68      7.59 o 
   3   3   5       14.69       22.62      4.22 o 
   4   3   5      338.20      306.87      9.55 o 
   5   3   5       43.37       58.19      9.28 o 
   6   3   5        1.98        7.97      7.60 o 
   7   3   5        9.43       -6.79      8.36 o 
   8   3   5        0.40        7.19      9.21 o 
   9   3   5      127.98      160.72     22.03 o 
  10   3   5        0.36       37.17     18.41 o 
 -10   4   5        4.91       -3.92     17.50 o 
  -9   4   5      267.38      254.72     21.90 o 
  -8   4   5        0.19       -7.26     11.25 o 
  -7   4   5      345.41      337.19     19.98 o 
  -6   4   5       50.16       39.01      7.19 o 
  -5   4   5     1164.28     1200.89     23.73 o 
  -4   4   5      375.06      392.83     14.10 o 
  -3   4   5       27.44       23.58      8.40 o 
  -2   4   5      438.60      464.94     16.44 o 
  -1   4   5      747.12      711.18     38.00 o 
   0   4   5      203.97      182.95      9.22 o 
   1   4   5     2750.47     2733.14     63.00 o 
   2   4   5       39.79       50.41      6.16 o 
   3   4   5        0.55        0.10      3.96 o 
   4   4   5       67.99       81.67      8.43 o 
   5   4   5      465.19      417.27     16.07 o 
   6   4   5      933.48      860.80     23.41 o 
   7   4   5      284.54      265.53     15.55 o 
   8   4   5       53.57       82.93     14.86 o 
   9   4   5        0.57      -16.75     16.92 o 
  -9   5   5      330.13      287.53     22.89 o 
  -8   5   5        2.28       -3.24     12.42 o 
  -7   5   5     1124.03     1085.41     34.29 o 
  -6   5   5      225.34      233.38     13.55 o 
  -5   5   5     2305.01     2136.01     33.49 o 
  -4   5   5      123.83      155.35     12.47 o 
  -3   5   5     1783.62     1695.43     34.38 o 
  -2   5   5       47.86       65.70     10.59 o 
  -1   5   5      602.10      520.35     14.90 o 
   0   5   5      511.07      540.18     26.18 o 
   1   5   5        4.88        6.43      6.08 o 
   2   5   5       40.13       54.68      7.13 o 
   3   5   5       22.05       13.07      6.21 o 
   4   5   5       15.15        5.76      6.25 o 
   5   5   5      100.42      107.33     10.22 o 
   6   5   5        1.06        3.07      7.43 o 
   7   5   5        1.34        7.90      9.88 o 
   8   5   5      116.62      110.45     15.17 o 
   9   5   5        2.36       12.79     13.12 o 
  -9   6   5        3.20       14.38     21.91 o 
  -8   6   5       10.72        6.34     18.23 o 
  -7   6   5      110.45      142.78     18.97 o 
  -6   6   5      241.95      222.63     14.56 o 
  -5   6   5      439.12      428.50     17.97 o 
  -4   6   5       41.55       42.98      9.78 o 
  -3   6   5      214.28      185.67     14.53 o 
  -2   6   5      658.14      656.33     30.91 o 
  -1   6   5       15.08       15.29      7.63 o 
   0   6   5      116.53      155.38     14.84 o 
   1   6   5      879.29      875.52     53.40 o 
   2   6   5      517.52      478.67     20.05 o 
   3   6   5        0.57       -9.83      8.99 o 
   4   6   5       54.99       55.70     10.42 o 
   5   6   5      586.25      542.01     17.64 o 
   6   6   5       16.67       17.58      8.96 o 
   7   6   5      260.67      274.58     18.92 o 
   8   6   5       39.90       46.57     12.83 o 
  -8   7   5       32.95       32.54     20.54 o 
  -7   7   5       47.93       35.45     15.78 o 
  -6   7   5      135.87      162.70     16.21 o 
  -5   7   5      142.57      159.79     15.63 o 
  -4   7   5       94.52      104.16     13.23 o 
  -3   7   5     1017.60      999.46     41.62 o 
  -2   7   5       67.90       60.07     10.70 o 
  -1   7   5      202.57      206.79     18.44 o 
   0   7   5      461.12      422.47     33.69 o 
   1   7   5       28.82       25.45     10.27 o 
   2   7   5      150.92      180.87     18.51 o 
   3   7   5      434.35      430.28     47.54 o 
   4   7   5       18.46       14.94     19.22 o 
   5   7   5        4.11       12.89      8.81 o 
   6   7   5        9.84       -0.45     14.53 o 
   7   7   5       84.58      116.97     14.61 o 
  -7   8   5       53.96       82.96     22.23 o 
  -6   8   5        2.47       10.60      9.51 o 
  -5   8   5      118.71      147.66     19.00 o 
  -4   8   5      112.55      126.09     12.98 o 
  -3   8   5        0.01       15.53     10.50 o 
  -2   8   5        0.57        4.99     11.97 o 
  -1   8   5      112.81      124.30     17.18 o 
   0   8   5       25.15       15.79     12.32 o 
   1   8   5       41.43       40.85     20.77 o 
   2   8   5       77.30       87.71     19.68 o 
   3   8   5      244.54      256.37     21.34 o 
   4   8   5      199.43      225.11     37.57 o 
   5   8   5      419.18      371.30     25.24 o 
   6   8   5       21.82       38.18     17.45 o 
  -5   9   5       22.34       31.01     12.41 o 
  -4   9   5       38.57       41.76     12.58 o 
  -3   9   5      906.62      902.13     35.74 o 
  -2   9   5       21.32       40.60     15.52 o 
  -1   9   5      257.89      274.37     24.42 o 
   0   9   5       13.37       20.61     14.15 o 
   1   9   5      192.15      202.25     23.04 o 
   2   9   5        0.11       -3.76     17.25 o 
   3   9   5      470.23      417.93     27.91 o 
   4   9   5        0.13        0.05     15.76 o 
  -2  10   5       69.87       79.68     18.81 o 
  -1  10   5        5.96        2.88     16.79 o 
   0  10   5        0.94       12.98     22.34 o 
   1  10   5        8.27       24.65     16.74 o 
   2  10   5        0.00       10.62     24.61 o 
 -10   0   6        4.19      -18.33     17.68 o 
  -8   0   6       47.65       26.78     15.87 o 
  -6   0   6      549.93      708.90     19.68 o 
  -4   0   6      394.78      456.60     10.02 o 
  -2   0   6     2184.46     2047.16     24.85 o 
   0   0   6      428.17      377.15      9.43 o 
   2   0   6     4660.80     4364.53    119.86 o 
   4   0   6     1530.25     1504.79     28.72 o 
   6   0   6      383.93      380.89     28.05 o 
   8   0   6       28.31       13.75     18.02 o 
  10   0   6        0.51       -2.23     22.26 o 
 -11   1   6        1.38       26.07     21.20 o 
 -10   1   6      317.04      323.82     22.95 o 
  -9   1   6       11.19       -4.64     11.89 o 
  -8   1   6       21.65        4.82      9.23 o 
  -7   1   6       43.67       58.09     11.33 o 
  -6   1   6     1309.86     1292.73     18.05 o 
  -5   1   6     1247.52     1287.19     17.88 o 
  -4   1   6     1985.30     2017.23     27.63 o 
  -3   1   6       39.09       54.73      3.87 o 
  -2   1   6      812.47      885.97     12.11 o 
  -1   1   6       50.49       55.80      3.03 o 
   0   1   6       78.78       87.49      3.57 o 
   1   1   6        1.19        1.02      2.74 o 
   2   1   6     2290.58     2605.90     33.40 o 
   3   1   6      845.24      859.51      9.66 o 
   4   1   6        6.44       31.70      4.54 o 
   5   1   6        8.26        5.39      5.93 o 
   6   1   6     2105.78     1926.27     33.51 o 
   7   1   6      354.85      344.63     20.31 o 
   8   1   6      153.20      170.45     19.14 o 
   9   1   6      273.08      273.50     23.57 o 
  10   1   6      233.73      249.78     30.41 o 
 -10   2   6        3.71       13.52     14.70 o 
  -9   2   6        2.02       17.56     11.66 o 
  -8   2   6       75.30       88.53     15.04 o 
  -7   2   6       18.29       15.25      9.25 o 
  -6   2   6      294.40      321.87     10.51 o 
  -5   2   6       41.24       60.06      5.24 o 
  -4   2   6        5.97        4.04      3.29 o 
  -3   2   6     2131.66     2399.88     40.24 o 
  -2   2   6     1529.13     1429.10     29.65 o 
  -1   2   6      313.67      299.23     12.50 o 
   0   2   6      740.46      776.63     23.24 o 
   1   2   6      955.38      977.35     14.14 o 
   2   2   6      586.52      617.62      7.11 o 
   3   2   6      922.83      997.23     19.86 o 
   4   2   6      598.25      645.94      9.64 o 
   5   2   6       62.12       57.59      8.90 o 
   6   2   6       27.77       46.19      9.47 o 
   7   2   6       52.54       32.01      9.24 o 
   8   2   6      499.32      502.66     25.25 o 
   9   2   6       14.81       12.98     14.78 o 
  10   2   6      405.00      380.26     27.55 o 
 -10   3   6      258.74      280.71     23.00 o 
  -9   3   6       23.68       -1.27     11.65 o 
  -8   3   6      290.23      296.87     19.94 o 
  -7   3   6       13.79        3.13     10.69 o 
  -6   3   6     2122.31     2004.45     40.86 o 
  -5   3   6      317.85      310.83     10.32 o 
  -4   3   6      551.76      513.94     11.90 o 
  -3   3   6      680.88      724.80     16.94 o 
  -2   3   6      408.09      467.50     20.58 o 
  -1   3   6      462.89      453.50     20.05 o 
   0   3   6     3017.29     3462.99     90.65 o 
   1   3   6      330.31      342.21      7.38 o 
   2   3   6      246.13      236.33      6.42 o 
   3   3   6       19.29       20.69      3.51 o 
   4   3   6      355.09      332.89     11.36 o 
   5   3   6       10.96        7.46      6.92 o 
   6   3   6     1810.42     1734.97     31.02 o 
   7   3   6       12.30       21.29      9.25 o 
   8   3   6       89.60       76.38     26.67 o 
   9   3   6       14.08       28.73     16.45 o 
 -10   4   6        6.33       -3.79     14.75 o 
  -9   4   6       55.04       47.22     20.86 o 
  -8   4   6       36.10       36.45     13.97 o 
  -7   4   6      139.50      149.32     17.14 o 
  -6   4   6      982.26      936.75     22.42 o 
  -5   4   6       10.32       -2.59      6.90 o 
  -4   4   6     1318.09     1254.06     24.10 o 
  -3   4   6      279.21      284.49     11.01 o 
  -2   4   6     1607.38     1510.47     34.45 o 
  -1   4   6      170.57      234.94     12.28 o 
   0   4   6      438.19      576.54     13.28 o 
   1   4   6       80.72       80.41      6.58 o 
   2   4   6      104.73      117.24      7.63 o 
   3   4   6       40.68       25.04      6.35 o 
   4   4   6       97.67      105.60      9.13 o 
   5   4   6       32.22       35.37      7.51 o 
   6   4   6        2.05       -0.76      7.96 o 
   7   4   6      252.06      235.71     15.33 o 
   8   4   6        8.39       26.18     11.33 o 
   9   4   6        0.01       10.60     25.22 o 
  -9   5   6      119.52      171.43     32.66 o 
  -8   5   6      597.15      558.25     27.63 o 
  -7   5   6       20.25       30.43     12.87 o 
  -6   5   6      544.20      514.73     18.64 o 
  -5   5   6       24.89       22.97      8.61 o 
  -4   5   6      510.53      476.74     16.26 o 
  -3   5   6      115.98      115.20     13.60 o 
  -2   5   6       69.98       93.71     14.29 o 
  -1   5   6      154.40      160.47      9.71 o 
   0   5   6     1185.27     1144.45     20.42 o 
   1   5   6      473.72      503.24     19.46 o 
   2   5   6        2.03       -7.00      4.83 o 
   3   5   6        2.44       -3.84      6.73 o 
   4   5   6      131.47      145.04     11.10 o 
   5   5   6      159.74      165.78     12.59 o 
   6   5   6      343.72      356.70     14.85 o 
   7   5   6       51.82       35.64      9.22 o 
   8   5   6      194.07      230.45     16.86 o 
   9   5   6        4.29       18.90     17.18 o 
  -9   6   6        5.62       44.63     25.78 o 
  -8   6   6       35.14       22.53     19.81 o 
  -7   6   6        1.44       -2.19     12.42 o 
  -6   6   6       66.90       55.51     11.70 o 
  -5   6   6      135.49      182.80     14.95 o 
  -4   6   6       56.28       48.52     10.02 o 
  -3   6   6       33.99       33.37     11.06 o 
  -2   6   6     1633.14     1605.98     39.23 o 
  -1   6   6      354.61      341.79     13.83 o 
   0   6   6      483.96      439.49     19.39 o 
   1   6   6     1075.55     1007.38     22.54 o 
   2   6   6     2074.38     1982.38     66.78 o 
   3   6   6      188.13      179.63     14.47 o 
   4   6   6      281.96      253.51     13.08 o 
   5   6   6      200.85      211.94     15.29 o 
   6   6   6       19.97       17.85      9.06 o 
   7   6   6       42.98       29.90     15.68 o 
   8   6   6       54.56       39.35     12.43 o 
  -8   7   6       50.83       73.93     19.73 o 
  -7   7   6       19.11        5.05     19.71 o 
  -6   7   6      119.86      152.78     19.05 o 
  -5   7   6       21.04       27.42     14.43 o 
  -4   7   6       30.26       22.38     15.08 o 
  -3   7   6      108.32       93.07     12.37 o 
  -2   7   6       32.42       20.70      8.93 o 
  -1   7   6       64.79       51.84     11.95 o 
   0   7   6       10.93        7.20     10.01 o 
   1   7   6      789.08      756.05     30.92 o 
   2   7   6       32.83       20.96     15.03 o 
   3   7   6        3.35        8.02     11.06 o 
   4   7   6        0.93      -13.60     11.41 o 
   5   7   6        0.02       -1.27     10.52 o 
   6   7   6      323.71      289.19     16.65 o 
   7   7   6        1.41        5.90     10.91 o 
  -6   8   6        0.05       -2.78     14.55 o 
  -5   8   6        3.40       14.35     10.65 o 
  -4   8   6       39.16       33.59     10.57 o 
  -3   8   6       55.36       54.84     12.04 o 
  -2   8   6       11.44       -2.22     10.44 o 
  -1   8   6       13.36        1.62     11.24 o 
   0   8   6       15.50       10.44     11.10 o 
   1   8   6       57.10       50.35     33.14 o 
   2   8   6       31.40       62.26     28.62 o 
   3   8   6      209.61      194.31     22.12 o 
   4   8   6      104.32      163.13     26.91 o 
   5   8   6        1.31       -5.45     14.67 o 
   6   8   6       41.49       77.90     19.30 o 
  -5   9   6       22.02       54.56     19.03 o 
  -4   9   6      121.16      142.69     15.29 o 
  -3   9   6       32.09       33.39     11.98 o 
  -2   9   6      305.17      293.38     23.14 o 
  -1   9   6        9.42        4.69     14.32 o 
   0   9   6        0.58      -24.92     16.62 o 
   1   9   6       68.18       50.11     18.03 o 
   2   9   6      500.05      453.16     40.74 o 
   3   9   6       47.39       15.43     17.46 o 
   4   9   6       22.55       23.87     16.54 o 
  -2  10   6      199.22      261.28     27.00 o 
  -1  10   6        4.58        8.45     25.12 o 
   0  10   6      125.96      115.68     30.54 o 
   1  10   6       84.68       91.26     28.55 o 
 -11   0   7      569.30      504.70     42.28 o 
  -9   0   7       98.49       96.91     23.15 o 
  -7   0   7      139.37      157.59     19.25 o 
  -5   0   7       26.29       52.37      6.21 o 
  -3   0   7      340.34      382.97     14.58 o 
  -1   0   7      489.24      431.46      8.05 o 
   1   0   7      433.18      515.07     29.70 o 
   3   0   7      616.00      835.25     21.00 o 
   5   0   7      255.36      261.36     12.95 o 
   7   0   7      482.61      438.73     30.71 o 
   9   0   7      316.22      268.25     32.46 o 
 -10   1   7        7.29       -1.63     12.19 o 
  -9   1   7      146.33      163.65     18.96 o 
  -8   1   7      114.26      113.38     36.85 o 
  -7   1   7      169.62      146.54     18.31 o 
  -6   1   7      298.09      316.76     13.16 o 
  -5   1   7       63.97       76.65      5.28 o 
  -4   1   7     1408.63     1488.91     19.99 o 
  -3   1   7       15.62       16.13      3.02 o 
  -2   1   7      420.92      438.37      7.08 o 
  -1   1   7      812.92      835.02      9.57 o 
   0   1   7     2448.50     2386.72     55.62 o 
   1   1   7       70.31       72.15      4.55 o 
   2   1   7      916.41      946.24     27.63 o 
   3   1   7      202.77      186.14      4.60 o 
   4   1   7       52.94       92.81      5.96 o 
   5   1   7     1294.36     1299.01     33.53 o 
   6   1   7        2.59      -13.02      8.68 o 
   7   1   7     1949.93     1770.02     41.56 o 
   8   1   7        0.58       -4.18     17.16 o 
   9   1   7       23.94       37.19     16.07 o 
  10   1   7        1.46      -22.04     14.87 o 
 -10   2   7        2.17       13.00     15.88 o 
  -9   2   7       38.10       46.02     14.80 o 
  -8   2   7      354.21      325.17     20.39 o 
  -7   2   7       97.16      110.84     14.54 o 
  -6   2   7      820.17      770.69     25.06 o 
  -5   2   7      654.09      610.93     12.33 o 
  -4   2   7        2.65        2.36      3.90 o 
  -3   2   7      970.67      919.39     21.85 o 
  -2   2   7       68.73      104.46      5.91 o 
  -1   2   7        5.37       43.48      3.66 o 
   0   2   7       10.82       16.19      2.99 o 
   1   2   7       21.71       50.82      4.47 o 
   2   2   7       35.94       25.89      4.25 o 
   3   2   7      231.74      262.64      7.30 o 
   4   2   7       25.69       35.33      4.37 o 
   5   2   7     1487.79     1441.28     28.59 o 
   6   2   7        6.24       -2.59      7.51 o 
   7   2   7     1006.01      904.68     30.76 o 
   8   2   7       15.11       20.56     12.26 o 
   9   2   7      250.30      258.76     26.37 o 
  10   2   7       39.93       44.84     17.80 o 
 -10   3   7       11.09       39.41     15.97 o 
  -9   3   7      142.16      202.93     21.42 o 
  -8   3   7       22.02       10.99     10.82 o 
  -7   3   7      152.94      175.23     17.92 o 
  -6   3   7      274.03      275.88     16.51 o 
  -5   3   7       29.75       35.12      7.05 o 
  -4   3   7       18.56       22.18      5.23 o 
  -3   3   7     3539.21     3669.68     93.90 o 
  -2   3   7      856.84      885.49     22.93 o 
  -1   3   7     8578.71     8340.79    411.16 o 
   0   3   7      102.08      113.14      5.30 o 
   1   3   7     3413.37     3536.93     75.99 o 
   2   3   7      152.86      162.84      5.65 o 
   3   3   7      516.88      522.28     14.91 o 
   4   3   7        5.71        2.10      5.11 o 
   5   3   7        0.77       -7.17      4.78 o 
   6   3   7      113.11      150.88     13.13 o 
   7   3   7       12.96       14.00      8.95 o 
   8   3   7       48.53       56.63     15.33 o 
   9   3   7       29.58       41.20     16.61 o 
 -10   4   7      114.65      120.66     59.24 o 
  -9   4   7       86.56      100.84     19.04 o 
  -8   4   7        1.68       12.07     12.39 o 
  -7   4   7        6.18       20.39     10.23 o 
  -6   4   7      237.10      232.87     20.38 o 
  -5   4   7      929.08      891.30     20.87 o 
  -4   4   7      274.75      298.31     10.43 o 
  -3   4   7      848.14      781.90     39.39 o 
  -2   4   7      136.46      146.78     11.49 o 
  -1   4   7      313.47      348.76     14.17 o 
   0   4   7       44.43       81.31      6.33 o 
   1   4   7      171.32      218.09      8.46 o 
   2   4   7      353.48      365.31     10.34 o 
   3   4   7       33.95       42.46      9.46 o 
   4   4   7      443.93      439.83     13.83 o 
   5   4   7      458.33      443.33     14.53 o 
   6   4   7        0.28       -0.80      7.30 o 
   7   4   7      701.64      686.58     17.69 o 
   8   4   7       23.36       25.22     15.18 o 
   9   4   7      100.87      113.41     20.39 o 
  -9   5   7      171.61      188.99     69.37 o 
  -8   5   7       65.94       94.16     18.23 o 
  -7   5   7      474.03      482.11     24.58 o 
  -6   5   7       13.15       17.20     10.99 o 
  -5   5   7       96.81      127.24     12.30 o 
  -4   5   7      267.34      248.65     17.43 o 
  -3   5   7     1131.78     1096.79     28.82 o 
  -2   5   7        9.00        5.08      7.80 o 
  -1   5   7      378.23      395.44     13.62 o 
   0   5   7        0.05       -5.33      5.75 o 
   1   5   7     1131.29     1112.19     47.79 o 
   2   5   7        1.08        8.41      6.76 o 
   3   5   7      630.51      572.97     22.11 o 
   4   5   7       19.09       27.98      7.76 o 
   5   5   7      857.50      785.28     19.96 o 
   6   5   7        7.56       11.44      8.19 o 
   7   5   7      241.56      220.08     14.98 o 
   8   5   7       19.92       22.99     11.13 o 
  -8   6   7       22.21       32.21     14.74 o 
  -7   6   7      133.65      139.64     20.16 o 
  -6   6   7        0.37       -9.63     11.34 o 
  -5   6   7     1242.16     1201.02     44.61 o 
  -4   6   7       34.18       31.12     12.10 o 
  -3   6   7      599.17      523.99     22.30 o 
  -2   6   7        7.50        0.03      6.11 o 
  -1   6   7      225.59      213.77     11.92 o 
   0   6   7      101.57      108.82     13.29 o 
   1   6   7      423.03      392.14     15.26 o 
   2   6   7       24.24       18.55     11.02 o 
   3   6   7      166.19      168.07     14.20 o 
   4   6   7      678.13      607.40     24.04 o 
   5   6   7      328.83      284.58     13.88 o 
   6   6   7      465.30      367.87     16.54 o 
   7   6   7      643.87      565.15     20.63 o 
   8   6   7       28.11       47.34     12.88 o 
  -8   7   7       88.06      114.28     28.15 o 
  -7   7   7       54.02       58.59     16.98 o 
  -6   7   7      145.55      142.69     20.06 o 
  -5   7   7      306.65      330.85     37.81 o 
  -4   7   7       45.07       33.35     19.51 o 
  -3   7   7     1085.93     1094.95     37.49 o 
  -2   7   7      297.67      298.93     15.52 o 
  -1   7   7      217.97      218.74     13.57 o 
   0   7   7       12.45        5.57     11.04 o 
   1   7   7       18.64       18.95     11.40 o 
   2   7   7       14.39       15.99     11.14 o 
   3   7   7      412.12      423.24     23.28 o 
   4   7   7       17.39       40.57     14.60 o 
   5   7   7      194.81      221.65     17.84 o 
   6   7   7       22.49       32.05     13.43 o 
   7   7   7      104.23      130.38     15.49 o 
  -6   8   7        5.39       11.03     19.88 o 
  -5   8   7       16.56       10.18      9.12 o 
  -4   8   7       20.93       25.17     11.38 o 
  -3   8   7        0.10      -14.91      9.94 o 
  -2   8   7        0.02       -1.16      9.63 o 
  -1   8   7        2.26      -16.50     12.76 o 
   0   8   7        0.10      -15.33     16.07 o 
   1   8   7       70.01      104.24     16.89 o 
   2   8   7      329.76      288.06     27.64 o 
   3   8   7      465.72      440.30     27.56 o 
   4   8   7        7.57       -2.56     12.93 o 
   5   8   7       74.25       96.86     20.28 o 
   6   8   7        7.85       -8.59     27.86 o 
  -5   9   7       22.03       -0.14     12.72 o 
  -4   9   7        0.71        4.17     11.35 o 
  -3   9   7      173.88      246.02     20.13 o 
  -2   9   7        9.75       23.55     14.37 o 
  -1   9   7      157.85      166.12     31.25 o 
   0   9   7        3.72       31.02     21.94 o 
   1   9   7        0.69      -18.94     31.58 o 
   2   9   7        0.72      -20.15     14.95 o 
   3   9   7      926.40      784.23     63.84 o 
   4   9   7       32.41       29.22     17.30 o 
  -1  10   7       15.98       59.64     27.47 o 
   0  10   7       72.73      136.61     51.79 o 
   1  10   7        1.60      -17.25     17.11 o 
 -10   0   8      144.24      148.88     27.19 o 
  -8   0   8       28.71       37.87     15.93 o 
  -6   0   8      691.73      721.88     34.58 o 
  -4   0   8     1445.06     1468.22     27.20 o 
  -2   0   8      886.40      933.72     18.92 o 
   0   0   8     2259.54     2380.18     42.64 o 
   2   0   8      821.74      846.93     38.06 o 
   4   0   8      608.19      648.33     16.23 o 
   6   0   8      614.76      680.02     35.98 o 
   8   0   8       16.01       -5.21     18.05 o 
  10   0   8        1.01       26.78     27.21 o 
 -10   1   8       26.19       17.03     27.72 o 
  -9   1   8       59.29       68.22     14.80 o 
  -8   1   8        0.25       -2.04      9.54 o 
  -7   1   8       88.58       73.53     12.70 o 
  -6   1   8     2182.30     2114.39     30.61 o 
  -5   1   8        2.78        0.47      5.74 o 
  -4   1   8     4922.82     4797.35     83.67 o 
  -3   1   8      740.82      794.88      9.30 o 
  -2   1   8       19.63       34.76      3.47 o 
  -1   1   8      315.07      385.43     12.33 o 
   0   1   8       22.86       16.00      2.58 o 
   1   1   8        6.72       -1.95      2.95 o 
   2   1   8     3156.35     3229.42     62.53 o 
   3   1   8        1.93        4.21      3.27 o 
   4   1   8      639.67      662.40     11.14 o 
   5   1   8        9.06       14.66      6.92 o 
   6   1   8      148.45      173.58     17.79 o 
   7   1   8        0.01       -3.53     11.30 o 
   8   1   8      107.24      117.40     17.90 o 
   9   1   8       60.51       43.62     17.85 o 
  10   1   8       13.21       52.66     24.59 o 
 -10   2   8       53.00       73.96     17.36 o 
  -9   2   8       40.22       59.02     36.15 o 
  -8   2   8        5.68        5.29     11.15 o 
  -7   2   8       58.05       45.12     12.50 o 
  -6   2   8        0.03      -10.21      8.16 o 
  -5   2   8      181.29      218.00     10.95 o 
  -4   2   8      757.15      786.45     13.86 o 
  -3   2   8      292.06      337.40      9.76 o 
  -2   2   8     1482.39     1494.06     35.38 o 
  -1   2   8      424.63      492.92     12.55 o 
   0   2   8      328.03      392.48     10.98 o 
   1   2   8      557.71      673.56     14.52 o 
   2   2   8      788.91      744.03     14.36 o 
   3   2   8      110.56       90.14      5.87 o 
   4   2   8     1444.31     1358.21     23.86 o 
   5   2   8       23.86       16.21      7.13 o 
   6   2   8     1984.02     1928.25     41.70 o 
   7   2   8       50.39       62.88     14.95 o 
   8   2   8      503.93      451.17     25.32 o 
   9   2   8        2.33        8.71     18.71 o 
 -10   3   8      187.28      236.28     23.24 o 
  -9   3   8       28.90       23.49     13.93 o 
  -8   3   8        8.42      -12.46      9.86 o 
  -7   3   8       79.25       75.78     13.50 o 
  -6   3   8     1390.33     1337.56     33.86 o 
  -5   3   8       90.44      114.29      9.78 o 
  -4   3   8     2806.59     2796.50     69.88 o 
  -3   3   8        5.09        0.52      5.02 o 
  -2   3   8     1100.94     1039.18     37.93 o 
  -1   3   8       57.33       61.44      5.66 o 
   0   3   8      163.93      133.84      6.82 o 
   1   3   8     1212.00     1265.36     16.08 o 
   2   3   8      568.29      586.16     13.83 o 
   3   3   8        3.08       -3.54      4.45 o 
   4   3   8        0.03       -5.59      4.87 o 
   5   3   8      116.91      131.43      9.84 o 
   6   3   8      599.00      530.29     16.13 o 
   7   3   8      252.09      215.77     36.93 o 
   8   3   8      104.79      133.11     19.38 o 
   9   3   8        1.19        6.70     15.13 o 
 -10   4   8      127.91      177.95     26.60 o 
  -9   4   8      175.85      206.53     21.65 o 
  -8   4   8      281.64      259.00     19.90 o 
  -7   4   8       41.73       37.75     12.49 o 
  -6   4   8      260.46      258.18     17.52 o 
  -5   4   8      144.95      163.68     12.50 o 
  -4   4   8       86.25       96.02      9.92 o 
  -3   4   8      213.69      224.72     17.79 o 
  -2   4   8      230.38      270.79     13.83 o 
  -1   4   8        9.02       19.24      6.81 o 
   0   4   8      144.63      156.43      7.20 o 
   1   4   8        1.24       -3.40      4.15 o 
   2   4   8     1718.97     1608.22     37.93 o 
   3   4   8        0.01       -9.10      6.07 o 
   4   4   8     3120.21     2816.64     49.98 o 
   5   4   8       34.47       20.18      7.35 o 
   6   4   8     1213.65     1113.00     29.87 o 
   7   4   8        8.98        2.19      8.42 o 
   8   4   8      120.92       82.12     18.52 o 
   9   4   8        0.17       18.43     16.60 o 
  -9   5   8       17.98       15.57     15.10 o 
  -8   5   8      164.11      168.29     20.62 o 
  -7   5   8      118.50      142.53     18.56 o 
  -6   5   8     1541.17     1570.29     77.72 o 
  -5   5   8      119.88      152.73     12.91 o 
  -4   5   8     1006.88      927.55     28.37 o 
  -3   5   8      174.41      171.87     19.01 o 
  -2   5   8     1717.09     1609.35     42.44 o 
  -1   5   8      587.13      611.27     31.88 o 
   0   5   8      122.82      111.32     10.91 o 
   1   5   8       89.78      106.84     10.44 o 
   2   5   8     1162.52     1068.24     42.86 o 
   3   5   8        6.45        0.80      7.08 o 
   4   5   8      436.07      406.49     18.89 o 
   5   5   8        5.69        2.29      7.53 o 
   6   5   8       79.38      111.76     11.95 o 
   7   5   8        0.25      -12.33      8.22 o 
   8   5   8        3.81      -10.26     13.28 o 
  -8   6   8       84.85       81.46     18.78 o 
  -7   6   8      115.83      105.86     17.88 o 
  -6   6   8        4.87       -2.54     15.81 o 
  -5   6   8       84.08      102.11     15.46 o 
  -4   6   8        2.93      -13.23     12.16 o 
  -3   6   8       94.74       89.54     14.00 o 
  -2   6   8      296.87      282.97     30.90 o 
  -1   6   8        9.77       16.63      7.45 o 
   0   6   8       39.35       51.10      9.00 o 
   1   6   8      524.11      531.93     51.41 o 
   2   6   8      191.65      207.75     18.50 o 
   3   6   8       45.67       51.94     11.02 o 
   4   6   8      824.43      737.96     23.41 o 
   5   6   8        0.60       -7.83      8.70 o 
   6   6   8      133.33      172.62     14.43 o 
   7   6   8       96.51      123.70     14.70 o 
  -7   7   8       12.91       -2.62     14.82 o 
  -6   7   8      186.79      203.44     21.38 o 
  -5   7   8      426.97      438.00     24.70 o 
  -4   7   8      519.96      503.66     24.49 o 
  -3   7   8       48.99       60.05      9.53 o 
  -2   7   8     1000.55     1024.89     51.43 o 
  -1   7   8       10.55        6.98      8.84 o 
   0   7   8      103.23      118.90     16.05 o 
   1   7   8       37.26       15.89     11.28 o 
   2   7   8        0.83      -12.36     15.44 o 
   3   7   8      429.94      373.53     22.60 o 
   4   7   8       90.44      100.62     14.21 o 
   5   7   8        1.74        4.99     10.84 o 
   6   7   8       23.61       11.84     23.59 o 
   7   7   8        7.31       25.16     14.43 o 
  -6   8   8       93.59       88.56     18.08 o 
  -5   8   8       98.36      113.39     22.85 o 
  -4   8   8       59.63       71.26     13.48 o 
  -3   8   8       79.67       88.06     18.68 o 
  -2   8   8      311.47      273.92     16.64 o 
  -1   8   8        2.80       14.12     34.28 o 
   0   8   8       49.04       43.67     15.38 o 
   1   8   8      461.32      389.74     36.21 o 
   2   8   8      789.30      687.89     30.72 o 
   3   8   8       31.04       46.59     15.81 o 
   4   8   8      262.42      276.66     24.56 o 
   5   8   8       20.05       40.42     15.93 o 
  -4   9   8      316.24      359.63     36.04 o 
  -3   9   8        1.43       -9.87     12.18 o 
  -2   9   8      257.04      275.84     26.93 o 
  -1   9   8        0.29      -12.32     17.82 o 
   0   9   8      188.78      219.07     24.89 o 
   1   9   8        0.17      -21.54     14.36 o 
   2   9   8       17.28       -7.54     21.61 o 
   3   9   8       43.84       61.21     18.49 o 
   4   9   8       56.24       39.16     18.86 o 
  -9   0   9        2.93      -23.40     16.33 o 
  -7   0   9       32.12       51.25     16.82 o 
  -5   0   9      156.99      137.91     13.22 o 
  -3   0   9      298.03      165.44     10.58 o 
  -1   0   9      297.41      234.66      7.23 o 
   1   0   9     1228.66     1215.04     41.41 o 
   3   0   9     4778.45     4648.79    268.42 o 
   5   0   9      185.76      180.85     22.06 o 
   7   0   9       35.44       34.03     18.25 o 
   9   0   9        0.87       35.98     23.00 o 
 -10   1   9       67.29       62.24     16.89 o 
  -9   1   9      678.22      655.36     28.99 o 
  -8   1   9        6.83       -3.10     13.56 o 
  -7   1   9      235.65      254.73     17.22 o 
  -6   1   9       70.56       90.72      9.73 o 
  -5   1   9     1042.51     1078.02     18.72 o 
  -4   1   9       29.72       21.17      5.29 o 
  -3   1   9      453.16      503.34     11.51 o 
  -2   1   9        0.05        3.38      2.73 o 
  -1   1   9      685.51      786.80     14.81 o 
   0   1   9      316.16      347.79      7.81 o 
   1   1   9        4.30       20.16      2.64 o 
   2   1   9      459.52      501.02     14.26 o 
   3   1   9      221.04      299.11      9.06 o 
   4   1   9       76.27       89.36      6.30 o 
   5   1   9      151.40      161.09     27.74 o 
   6   1   9       51.32       44.60     12.26 o 
   7   1   9      674.84      598.21     26.07 o 
   8   1   9        0.73        5.10     21.17 o 
   9   1   9       42.77       90.64     33.92 o 
 -10   2   9        1.20       -6.35     14.28 o 
  -9   2   9        4.05        2.10     15.86 o 
  -8   2   9        6.80        4.97     10.86 o 
  -7   2   9      498.08      435.64     21.64 o 
  -6   2   9        8.13       17.78      6.99 o 
  -5   2   9     1092.77     1046.55     21.36 o 
  -4   2   9      203.60      230.42      7.49 o 
  -3   2   9      364.11      376.87     10.61 o 
  -2   2   9      167.58      180.59      7.08 o 
  -1   2   9     1246.31     1282.00     21.19 o 
   0   2   9      381.39      534.72     15.15 o 
   1   2   9      402.56      335.25     10.57 o 
   2   2   9        0.10       -1.62      3.64 o 
   3   2   9     1732.36     1689.52     42.12 o 
   4   2   9       23.19       20.31      6.04 o 
   5   2   9       40.38       44.76      7.38 o 
   6   2   9       40.29       39.35     17.26 o 
   7   2   9       28.71       25.45     14.07 o 
   8   2   9        0.01      -10.52     25.12 o 
   9   2   9       66.27       80.05     19.53 o 
 -10   3   9        3.27      -12.95     25.22 o 
  -9   3   9      264.33      279.55     21.72 o 
  -8   3   9        3.75        2.98     11.68 o 
  -7   3   9      180.02      187.81     16.44 o 
  -6   3   9       19.41        0.60      9.88 o 
  -5   3   9     1824.81     1745.74     73.69 o 
  -4   3   9      108.45      124.43      7.80 o 
  -3   3   9      583.81      590.89     15.38 o 
  -2   3   9      533.12      561.47     12.67 o 
  -1   3   9      187.10      192.43     10.72 o 
   0   3   9      408.74      410.12     13.72 o 
   1   3   9      344.70      426.04      8.40 o 
   2   3   9      169.59      160.81      8.08 o 
   3   3   9      154.77      147.00      8.02 o 
   4   3   9      332.81      291.81     11.47 o 
   5   3   9      767.77      691.01     46.38 o 
   6   3   9      106.87      124.93     13.10 o 
   7   3   9      488.48      409.35     24.37 o 
   8   3   9      125.57      159.26     21.59 o 
   9   3   9       13.16       24.01     24.03 o 
  -9   4   9        8.04       -6.41     40.86 o 
  -8   4   9        7.80       -4.06     11.47 o 
  -7   4   9        2.16      -13.63      9.09 o 
  -6   4   9       35.40       37.11     11.48 o 
  -5   4   9      304.68      273.24     17.68 o 
  -4   4   9       25.13       37.38      7.82 o 
  -3   4   9     1189.12     1098.18     30.12 o 
  -2   4   9     1193.78     1229.88     99.78 o 
  -1   4   9     1100.57     1005.20     34.33 o 
   0   4   9      148.91      186.31      7.18 o 
   1   4   9      684.39      622.94     16.68 o 
   2   4   9       48.76       63.80      8.70 o 
   3   4   9     1090.51     1070.85     39.87 o 
   4   4   9       29.70       34.16     10.66 o 
   5   4   9      280.85      244.84     12.23 o 
   6   4   9      126.22      132.24     11.86 o 
   7   4   9       29.58       25.17     14.11 o 
   8   4   9       33.54       31.36     14.65 o 
  -9   5   9      579.64      567.10     32.92 o 
  -8   5   9       35.48       36.47     13.53 o 
  -7   5   9      475.27      443.76     24.08 o 
  -6   5   9      208.91      217.32     17.61 o 
  -5   5   9     1581.83     1550.89     53.17 o 
  -4   5   9       96.88      111.00     14.22 o 
  -3   5   9       15.91       26.87      7.67 o 
  -2   5   9       14.72       18.69      8.80 o 
  -1   5   9       11.34       -2.05      7.45 o 
   0   5   9        7.50        9.86      5.61 o 
   1   5   9        3.63       -6.88      6.56 o 
   2   5   9      178.38      166.84     12.21 o 
   3   5   9      181.26      195.69     12.83 o 
   4   5   9      321.35      286.29     15.12 o 
   5   5   9        3.55       -5.28      9.10 o 
   6   5   9       49.76       49.72     10.71 o 
   7   5   9      186.05      212.32     14.85 o 
   8   5   9        0.51        3.13     33.23 o 
  -8   6   9        0.14       14.44     22.32 o 
  -7   6   9        4.10       20.15     13.30 o 
  -6   6   9      543.23      502.61     45.39 o 
  -5   6   9      129.11      153.67     18.78 o 
  -4   6   9       91.63      112.19     15.03 o 
  -3   6   9      607.59      564.05     23.71 o 
  -2   6   9        2.28        9.17      8.89 o 
  -1   6   9      523.86      463.93     18.57 o 
   0   6   9        9.94       -2.19     11.13 o 
   1   6   9      676.32      628.59     66.12 o 
   2   6   9      289.59      290.03     19.08 o 
   3   6   9      492.74      457.61     18.99 o 
   4   6   9       40.33       41.71     10.98 o 
   5   6   9       75.81       71.90     12.18 o 
   6   6   9       56.49       50.22     14.64 o 
   7   6   9        3.95        0.19     10.59 o 
  -7   7   9      482.36      495.06     28.70 o 
  -6   7   9       93.66      126.58     18.51 o 
  -5   7   9      631.55      640.41     29.15 o 
  -4   7   9      206.26      214.05     20.91 o 
  -3   7   9        0.46       -2.50     16.62 o 
  -2   7   9       61.37       78.92     11.34 o 
  -1   7   9       39.29       17.22      8.68 o 
   0   7   9      123.52      119.40     16.76 o 
   1   7   9       39.66       72.70     14.70 o 
   2   7   9      231.37      213.76     20.46 o 
   3   7   9      364.95      316.55     21.89 o 
   4   7   9        1.91       -3.42      9.77 o 
   5   7   9      490.90      437.57     21.44 o 
   6   7   9       18.74       20.80     13.43 o 
  -6   8   9        0.20       22.70     15.37 o 
  -5   8   9      267.10      288.17     24.60 o 
  -4   8   9       70.68      103.71     14.90 o 
  -3   8   9      148.76      168.58     16.24 o 
  -2   8   9        2.90      -11.80     12.30 o 
  -1   8   9      338.66      272.46     34.09 o 
   0   8   9      112.44      148.54     41.60 o 
   1   8   9        0.37       -8.11     12.02 o 
   2   8   9      295.20      269.42     25.25 o 
   3   8   9      586.17      569.96     29.72 o 
   4   8   9        1.99        5.99     14.56 o 
   5   8   9       32.71       32.93     40.11 o 
  -4   9   9      184.01      231.06     24.39 o 
  -3   9   9        6.41       26.85     19.14 o 
  -2   9   9        5.74       19.19     19.51 o 
  -1   9   9        0.80        6.62     19.25 o 
   0   9   9       30.13       27.35     16.83 o 
   1   9   9       41.03       50.55     17.06 o 
   2   9   9       52.25       48.13     26.11 o 
   3   9   9       31.02       46.51     17.70 o 
 -10   0  10       19.00        4.98     20.25 o 
  -8   0  10        3.32      -18.13     12.09 o 
  -6   0  10       84.72      108.81     13.19 o 
  -4   0  10      163.73      220.13     12.87 o 
  -2   0  10       38.57       52.37      4.22 o 
   0   0  10     2564.41     2843.08     45.69 o 
   2   0  10      161.43      182.59     15.19 o 
   4   0  10        8.67       -1.00     11.89 o 
   6   0  10      614.66      550.48     34.86 o 
   8   0  10       15.95       17.27     18.71 o 
 -10   1  10      167.91      187.58     22.05 o 
  -9   1  10      195.91      239.43     22.86 o 
  -8   1  10      813.79      766.87     29.47 o 
  -7   1  10      334.81      301.91     18.69 o 
  -6   1  10       54.22       75.36      9.97 o 
  -5   1  10       64.52       90.43      8.51 o 
  -4   1  10      793.24      719.97     14.89 o 
  -3   1  10        3.16       -1.50      4.90 o 
  -2   1  10        1.25        7.32      3.01 o 
  -1   1  10      217.96      251.81      5.80 o 
   0   1  10        3.84       -3.24      2.40 o 
   1   1  10     2313.23     2455.78     53.21 o 
   2   1  10     1234.52     1211.02     38.02 o 
   3   1  10      250.82      239.25      8.61 o 
   4   1  10      265.82      250.59      9.45 o 
   5   1  10       22.03       23.81     11.05 o 
   6   1  10        0.74       -7.84      9.28 o 
   7   1  10      331.01      284.12     20.76 o 
   8   1  10       67.83       74.50     16.96 o 
   9   1  10       18.92       -7.98     14.59 o 
 -10   2  10      380.95      396.20     27.39 o 
  -9   2  10        8.21      -17.44     14.50 o 
  -8   2  10      210.13      219.09     19.85 o 
  -7   2  10       44.62       39.89     11.76 o 
  -6   2  10      633.26      649.54     19.88 o 
  -5   2  10       93.34      120.35     10.47 o 
  -4   2  10      833.56      795.73     27.08 o 
  -3   2  10       38.11       58.73      5.14 o 
  -2   2  10      131.88      183.86      6.76 o 
  -1   2  10      219.12      292.40      9.41 o 
   0   2  10      389.66      383.96      8.47 o 
   1   2  10       13.95       10.93      4.47 o 
   2   2  10        1.52        1.20      4.43 o 
   3   2  10       24.49       21.77      5.54 o 
   4   2  10      402.76      348.84     17.96 o 
   5   2  10      333.65      292.15     19.03 o 
   6   2  10      818.55      789.71     29.00 o 
   7   2  10       20.04       10.68     12.06 o 
   8   2  10      350.23      318.41     23.07 o 
   9   2  10       19.18       34.31     17.11 o 
 -10   3  10       18.67       55.37     17.50 o 
  -9   3  10        0.18      -16.37     12.64 o 
  -8   3  10      210.52      229.00     21.82 o 
  -7   3  10        2.04      -13.05      8.70 o 
  -6   3  10      139.40      147.13     17.99 o 
  -5   3  10       30.93       46.65      8.52 o 
  -4   3  10      706.90      709.93     19.47 o 
  -3   3  10      383.07      438.10     14.69 o 
  -2   3  10      409.56      453.47     10.24 o 
  -1   3  10      258.47      239.55      7.47 o 
   0   3  10      195.81      187.96      6.61 o 
   1   3  10        5.84        7.33      5.31 o 
   2   3  10     1789.26     1752.68     47.71 o 
   3   3  10       48.52       67.86      7.38 o 
   4   3  10      422.72      411.21     26.30 o 
   5   3  10       67.41       75.17      9.15 o 
   6   3  10       25.58       14.30     12.94 o 
   7   3  10       14.22        7.02     12.99 o 
   8   3  10      168.85      232.10     33.13 o 
   9   3  10       30.38        3.93     16.67 o 
  -9   4  10        0.41        8.98     14.00 o 
  -8   4  10      366.70      364.81     30.35 o 
  -7   4  10        6.78       32.71     12.14 o 
  -6   4  10     1122.23     1042.83     32.09 o 
  -5   4  10       47.56       35.39     11.37 o 
  -4   4  10      225.44      224.27     12.27 o 
  -3   4  10       10.27       -6.28      6.05 o 
  -2   4  10        2.79        1.86      7.11 o 
  -1   4  10        2.94        7.77      5.60 o 
   0   4  10      439.31      392.56      9.94 o 
   1   4  10       85.41       94.59      8.17 o 
   2   4  10      303.05      280.22     10.71 o 
   3   4  10     1679.23     1516.33     51.33 o 
   4   4  10      434.29      411.70     24.97 o 
   5   4  10      132.47      162.94     14.24 o 
   6   4  10      666.79      605.32     18.39 o 
   7   4  10        1.13       -3.29     12.20 o 
   8   4  10      245.07      260.42     22.78 o 
  -9   5  10       10.16       18.96     15.11 o 
  -8   5  10      822.20      766.26     33.28 o 
  -7   5  10        1.91       -6.32     12.05 o 
  -6   5  10        4.31      -10.66     11.05 o 
  -5   5  10        0.79        2.51      9.76 o 
  -4   5  10        4.88        2.51     10.87 o 
  -3   5  10      108.47      143.23     13.32 o 
  -2   5  10      519.64      497.13     20.20 o 
  -1   5  10      639.29      701.81     39.33 o 
   0   5  10      420.73      403.64     61.09 o 
   1   5  10        0.88        4.50      7.93 o 
   2   5  10      184.22      194.66     14.13 o 
   3   5  10      672.97      615.15     19.84 o 
   4   5  10      875.26      771.14     23.13 o 
   5   5  10       81.50       76.51     12.13 o 
   6   5  10        0.11        5.85      9.69 o 
   7   5  10        0.35      -10.44     13.65 o 
   8   5  10        0.79        0.23     16.71 o 
  -8   6  10       10.48        8.94     14.06 o 
  -7   6  10       74.01       79.97     17.13 o 
  -6   6  10      243.23      248.94     21.63 o 
  -5   6  10      168.70      195.79     19.34 o 
  -4   6  10      120.34      124.48     15.51 o 
  -3   6  10      132.16      159.29     16.83 o 
  -2   6  10      222.60      192.96     16.06 o 
  -1   6  10       58.71       70.88      8.50 o 
   0   6  10      346.26      314.62     31.57 o 
   1   6  10      119.28      116.40     15.69 o 
   2   6  10       19.69       20.69      8.93 o 
   3   6  10      225.39      232.29     15.01 o 
   4   6  10      139.67      172.43     15.10 o 
   5   6  10      106.79      113.67     14.89 o 
   6   6  10      452.04      434.87     21.03 o 
   7   6  10      106.86      108.75     21.07 o 
  -7   7  10        8.64       16.61     34.63 o 
  -6   7  10       12.47        9.71     16.64 o 
  -5   7  10       31.00       14.28     34.48 o 
  -4   7  10       42.56       50.78     14.45 o 
  -3   7  10      101.41      111.68     16.96 o 
  -2   7  10      380.59      369.79     16.94 o 
  -1   7  10       18.61       31.31     25.54 o 
   0   7  10      119.27      144.82     18.05 o 
   1   7  10      183.89      189.26     31.48 o 
   2   7  10      119.85      142.48     22.62 o 
   3   7  10        3.69        0.08     11.97 o 
   4   7  10      289.04      269.85     18.66 o 
   5   7  10       16.80       36.85     16.85 o 
   6   7  10       44.29       63.30     15.88 o 
  -6   8  10      166.36      192.85     24.32 o 
  -5   8  10       73.28       90.69     17.26 o 
  -4   8  10      263.18      290.67     19.36 o 
  -3   8  10      173.91      191.15     22.69 o 
  -2   8  10       23.05       25.52     18.51 o 
  -1   8  10        9.82      -12.16     18.68 o 
   0   8  10      140.74      166.23     21.42 o 
   1   8  10        4.10        2.85     14.19 o 
   2   8  10       19.64       37.50     21.44 o 
   3   8  10       21.18       20.19     19.37 o 
   4   8  10       48.12       39.96     35.77 o 
   5   8  10        6.30       24.30     29.11 o 
  -4   9  10        0.63       -3.31     12.45 o 
  -3   9  10        2.30        4.47     20.86 o 
  -2   9  10      241.05      279.85     38.04 o 
  -1   9  10        4.23        6.87     16.56 o 
   0   9  10       75.14       98.12     19.97 o 
   1   9  10        1.04       16.93     15.72 o 
   2   9  10      146.73      133.06     33.86 o 
   3   9  10       13.75       22.31     17.90 o 
  -9   0  11      113.93      174.55     29.88 o 
  -7   0  11       62.94       34.23     17.07 o 
  -5   0  11      326.03      322.81     16.90 o 
  -3   0  11        7.08        3.29      6.05 o 
  -1   0  11        0.05       -0.23      3.82 o 
   1   0  11     1051.89     1328.01     54.17 o 
   3   0  11      693.00      698.68     21.23 o 
   5   0  11      148.04      183.05     24.49 o 
   7   0  11      114.93      117.57     24.64 o 
   9   0  11      164.37      198.38     34.66 o 
 -10   1  11       23.92        2.60     14.17 o 
  -9   1  11      199.60      212.76     22.80 o 
  -8   1  11       58.59       43.89     12.74 o 
  -7   1  11       61.25       79.43     10.98 o 
  -6   1  11      237.11      206.15     12.61 o 
  -5   1  11     1217.96     1173.61     21.00 o 
  -4   1  11        2.01        1.10      5.05 o 
  -3   1  11      327.40      318.12     11.38 o 
  -2   1  11      915.07      979.33     14.35 o 
  -1   1  11      311.75      364.43      7.11 o 
   0   1  11        8.12        8.65      3.30 o 
   1   1  11        1.04        3.71      2.86 o 
   2   1  11      101.31       99.26      9.25 o 
   3   1  11      555.68      572.76     16.59 o 
   4   1  11      399.21      346.49     20.36 o 
   5   1  11       41.39       41.45     12.21 o 
   6   1  11       83.54       83.36     14.98 o 
   7   1  11      126.42      144.62     18.30 o 
   8   1  11        1.98       -2.75     13.82 o 
   9   1  11       25.06       30.66     19.28 o 
 -10   2  11       21.05       27.67     17.52 o 
  -9   2  11       71.88       63.39     16.59 o 
  -8   2  11      107.70      109.95     16.35 o 
  -7   2  11       74.57       76.39     13.51 o 
  -6   2  11      137.65      179.97     13.49 o 
  -5   2  11      109.31      126.43     10.98 o 
  -4   2  11        2.02       -5.67      5.02 o 
  -3   2  11      115.62      126.43      8.24 o 
  -2   2  11       46.93       61.48      5.26 o 
  -1   2  11      554.54      595.51     14.85 o 
   0   2  11      143.55      138.30      5.75 o 
   1   2  11      372.02      347.01     10.33 o 
   2   2  11        1.84       -1.46      4.67 o 
   3   2  11     2794.60     2620.50     58.95 o 
   4   2  11      498.13      468.09     24.80 o 
   5   2  11     2717.20     2415.89     46.54 o 
   6   2  11       11.86        6.02     10.21 o 
   7   2  11      659.05      580.54     28.17 o 
   8   2  11        0.47        9.40     14.79 o 
   9   2  11      131.28      147.73     25.58 o 
 -10   3  11       10.17       23.42     16.03 o 
  -9   3  11        7.96        3.95     13.11 o 
  -8   3  11        1.10       -3.65     10.24 o 
  -7   3  11        0.13       -5.15     11.01 o 
  -6   3  11        8.21        8.59     10.01 o 
  -5   3  11     1911.64     1874.49     30.37 o 
  -4   3  11        0.01        3.42      6.41 o 
  -3   3  11     1617.29     1653.86     40.92 o 
  -2   3  11      296.05      283.95     12.80 o 
  -1   3  11      878.56      871.90     25.06 o 
   0   3  11       42.91       51.47      5.19 o 
   1   3  11      207.95      205.74      9.02 o 
   2   3  11       68.91      110.38      8.41 o 
   3   3  11       49.45       57.97      7.54 o 
   4   3  11      264.56      241.26     13.65 o 
   5   3  11      168.00      217.06     25.83 o 
   6   3  11       11.10       14.02     12.05 o 
   7   3  11      449.83      393.25     23.88 o 
   8   3  11       88.24       69.01     16.83 o 
  -9   4  11      261.66      334.41     47.27 o 
  -8   4  11        9.71        0.92     12.22 o 
  -7   4  11       57.76       82.15     15.00 o 
  -6   4  11       65.48       75.71     13.55 o 
  -5   4  11       17.92        9.98     11.73 o 
  -4   4  11        9.54       18.27      7.26 o 
  -3   4  11      306.75      358.49     22.49 o 
  -2   4  11        0.35       -7.00      4.79 o 
  -1   4  11      799.38      846.80     43.18 o 
   0   4  11      107.53      108.45      7.18 o 
   1   4  11      903.19      910.26     27.09 o 
   2   4  11        9.32       13.05      6.19 o 
   3   4  11      930.60      844.60     22.37 o 
   4   4  11       84.13       72.42     10.90 o 
   5   4  11      285.36      256.54     15.19 o 
   6   4  11        2.01        4.78     12.77 o 
   7   4  11      152.49      161.52     21.48 o 
   8   4  11       48.88       53.59     19.82 o 
  -9   5  11        0.38        0.00     15.77 o 
  -8   5  11        0.92       -5.69     12.80 o 
  -7   5  11       10.02        5.95     15.88 o 
  -6   5  11       60.83       65.07     15.45 o 
  -5   5  11     1290.11     1221.59     59.44 o 
  -4   5  11       47.54       53.39      9.81 o 
  -3   5  11      581.23      577.32     27.64 o 
  -2   5  11        6.01       17.34      7.94 o 
  -1   5  11      134.91      135.44     10.55 o 
   0   5  11       21.24       13.32     11.44 o 
   1   5  11      921.22      896.42     33.51 o 
   2   5  11       87.31       83.26     10.63 o 
   3   5  11        3.12       -6.31      8.46 o 
   4   5  11       91.62       91.86     12.24 o 
   5   5  11      101.60      113.23     13.75 o 
   6   5  11        5.61        4.69     10.55 o 
   7   5  11      149.36      172.29     21.90 o 
  -8   6  11       58.01       33.29     27.89 o 
  -7   6  11       59.05       49.06     15.58 o 
  -6   6  11       26.23       22.35     14.34 o 
  -5   6  11      388.25      319.13     21.59 o 
  -4   6  11       69.54       86.08     18.46 o 
  -3   6  11       13.86       13.45      8.33 o 
  -2   6  11      368.35      319.36     32.01 o 
  -1   6  11       61.39       87.32     14.37 o 
   0   6  11      152.25      186.81     17.07 o 
   1   6  11      148.25      184.12     17.95 o 
   2   6  11      213.40      213.35     14.82 o 
   3   6  11     1434.88     1315.07     47.58 o 
   4   6  11      155.24      132.87     14.81 o 
   5   6  11      525.76      487.51     21.73 o 
   6   6  11       44.08       49.99     13.89 o 
   7   6  11      199.83      214.88     26.03 o 
  -7   7  11      282.33      294.34     24.15 o 
  -6   7  11      255.04      275.65     23.71 o 
  -5   7  11      425.82      427.10     25.55 o 
  -4   7  11       26.25       14.92     12.81 o 
  -3   7  11        0.32        0.11     11.51 o 
  -2   7  11       78.47       57.61     20.02 o 
  -1   7  11       38.55       34.16     13.02 o 
   0   7  11       27.71       26.51     13.16 o 
   1   7  11      109.64      120.56     17.82 o 
   2   7  11        4.54        6.88     20.21 o 
   3   7  11        0.04        5.51     14.28 o 
   4   7  11        7.58       -5.77     12.85 o 
   5   7  11       14.60        6.76     12.84 o 
   6   7  11      149.28      165.97     18.78 o 
  -6   8  11      109.35      112.70     22.76 o 
  -5   8  11      563.79      510.43     29.41 o 
  -4   8  11       28.07       37.31     12.82 o 
  -3   8  11      165.17      203.77     32.57 o 
  -2   8  11       48.27       44.43     23.81 o 
  -1   8  11       98.92      127.02     18.83 o 
   0   8  11        4.62      -19.93     13.29 o 
   1   8  11        3.77        5.69     13.06 o 
   2   8  11        1.20       -8.96     14.21 o 
   3   8  11      337.54      364.44     41.81 o 
   4   8  11        0.37       -4.87     15.55 o 
  -3   9  11        0.66        6.13     23.38 o 
  -2   9  11        1.35       18.42     16.34 o 
  -1   9  11      275.11      315.38     33.19 o 
   0   9  11        5.65       12.02     16.41 o 
   1   9  11       97.45      106.66     20.50 o 
   2   9  11        8.01       18.60     34.20 o 
 -10   0  12        5.85       38.85     23.29 o 
  -8   0  12        2.43        3.75     15.61 o 
  -6   0  12      344.40      358.13     18.84 o 
  -4   0  12     1315.14     1324.42     64.21 o 
  -2   0  12      137.24      138.33      6.50 o 
   0   0  12     3814.95     4055.97     53.33 o 
   2   0  12      719.22      815.08     31.43 o 
   4   0  12      101.83      136.13     14.32 o 
   6   0  12      137.19      140.08     22.89 o 
   8   0  12        6.79       23.29     23.15 o 
 -10   1  12      187.05      202.98     22.32 o 
  -9   1  12      144.38      115.72     19.35 o 
  -8   1  12      861.39      917.77     43.34 o 
  -7   1  12        4.76        6.55      8.16 o 
  -6   1  12       20.57       20.38      9.33 o 
  -5   1  12      181.05      167.10     10.61 o 
  -4   1  12      108.20      123.18     12.92 o 
  -3   1  12      237.45      270.42     10.03 o 
  -2   1  12      179.58      197.57      5.53 o 
  -1   1  12      889.59      963.29     22.19 o 
   0   1  12        3.82        3.29      3.37 o 
   1   1  12      128.44      136.20      5.18 o 
   2   1  12     1018.94      988.98     48.83 o 
   3   1  12      110.62      121.41     10.78 o 
   4   1  12       82.47       90.78     14.63 o 
   5   1  12      192.17      183.93     16.87 o 
   6   1  12        0.45        0.78     11.58 o 
   7   1  12        7.84       -0.18     16.06 o 
   8   1  12      123.00      155.30     20.96 o 
   9   1  12       17.32       49.51     19.83 o 
 -10   2  12       26.37        5.09     16.49 o 
  -9   2  12      146.49      172.17     25.77 o 
  -8   2  12      374.91      273.95     20.77 o 
  -7   2  12      205.56      176.74     16.41 o 
  -6   2  12     1579.00     1474.59     28.69 o 
  -5   2  12      171.43      151.04     10.43 o 
  -4   2  12     1116.63     1131.80     33.41 o 
  -3   2  12        2.00        3.96      5.06 o 
  -2   2  12        0.84       -0.74      3.71 o 
  -1   2  12      330.57      353.15     11.72 o 
   0   2  12     1344.45     1335.54     32.57 o 
   1   2  12      330.18      326.10     14.36 o 
   2   2  12     1373.71     1288.85     25.71 o 
   3   2  12      170.06      178.09      9.03 o 
   4   2  12       72.22      109.26     26.78 o 
   5   2  12       48.48       59.87     12.83 o 
   6   2  12        2.09       10.72     12.00 o 
   7   2  12       40.02       26.70     14.97 o 
   8   2  12       62.85       81.96     19.09 o 
  -9   3  12        3.51        8.53     13.90 o 
  -8   3  12      795.57      771.65     31.57 o 
  -7   3  12       23.91       33.10     11.77 o 
  -6   3  12      379.00      359.53     20.08 o 
  -5   3  12       20.48       31.37     10.74 o 
  -4   3  12     1061.15     1035.96     22.62 o 
  -3   3  12        1.87       -1.91      6.85 o 
  -2   3  12      165.25      169.51      7.50 o 
  -1   3  12      469.86      530.18     12.92 o 
   0   3  12      152.43      135.11      6.75 o 
   1   3  12       98.60      126.28      9.02 o 
   2   3  12     1082.06      974.97     35.14 o 
   3   3  12     1389.00     1282.35     47.65 o 
   4   3  12     3231.03     2885.33     95.62 o 
   5   3  12      101.68      119.99     16.71 o 
   6   3  12      454.33      383.49     32.71 o 
   7   3  12        5.36        0.83     12.65 o 
   8   3  12      306.26      279.17     27.81 o 
  -9   4  12       44.50       58.35     16.19 o 
  -8   4  12        7.34       15.60     12.22 o 
  -7   4  12       70.58       56.56     14.36 o 
  -6   4  12      320.20      296.38     19.01 o 
  -5   4  12      112.95      115.63     15.00 o 
  -4   4  12      129.60      158.93     12.48 o 
  -3   4  12      117.84      158.22     12.12 o 
  -2   4  12       95.61       99.45      8.65 o 
  -1   4  12      188.68      179.03      8.76 o 
   0   4  12     2201.89     1997.67     53.40 o 
   1   4  12        2.65       -1.72      5.93 o 
   2   4  12     2791.63     2654.84    119.47 o 
   3   4  12       31.12       16.99      8.58 o 
   4   4  12     1101.16     1028.39     31.93 o 
   5   4  12        7.24       18.57     11.84 o 
   6   4  12        1.27        4.43     12.58 o 
   7   4  12       50.87       38.17     17.67 o 
   8   4  12        2.17       27.69     16.93 o 
  -8   5  12      190.74      234.17     23.80 o 
  -7   5  12        9.12       -1.33     12.70 o 
  -6   5  12       72.26       64.74     14.60 o 
  -5   5  12      232.43      225.42     18.14 o 
  -4   5  12       17.58        2.46     11.86 o 
  -3   5  12      231.25      230.29     13.19 o 
  -2   5  12      178.32      178.97     12.01 o 
  -1   5  12       61.10       58.99     15.68 o 
   0   5  12       28.28       41.73     23.10 o 
   1   5  12      258.44      249.91     13.80 o 
   2   5  12        1.78       -5.77      7.57 o 
   3   5  12       27.39       19.82      9.21 o 
   4   5  12      353.03      341.49     17.52 o 
   5   5  12       61.12       65.32     12.20 o 
   6   5  12      173.49      192.13     21.38 o 
   7   5  12       53.17       74.34     18.08 o 
  -8   6  12       17.16       -1.37     15.34 o 
  -7   6  12       79.74       78.61     17.42 o 
  -6   6  12      417.36      418.58     25.11 o 
  -5   6  12        1.67       12.27     18.76 o 
  -4   6  12      472.12      423.64     22.91 o 
  -3   6  12      278.63      286.89     16.68 o 
  -2   6  12      186.90      196.24     13.07 o 
  -1   6  12        1.96        7.37     10.39 o 
   0   6  12     1371.16     1214.21     96.14 o 
   1   6  12      164.76      182.06     29.85 o 
   2   6  12      719.08      644.81     31.92 o 
   3   6  12      133.10      140.75     14.85 o 
   4   6  12      203.97      223.40     19.80 o 
   5   6  12       21.26       26.89     11.78 o 
   6   6  12       18.79       12.89     15.78 o 
  -7   7  12        5.50      -22.20     14.80 o 
  -6   7  12      152.65      186.67     22.94 o 
  -5   7  12      195.78      220.12     22.53 o 
  -4   7  12       87.65      112.28     17.27 o 
  -3   7  12       37.52       26.52     12.53 o 
  -2   7  12      174.91      221.11     28.68 o 
  -1   7  12      111.40      123.06     26.03 o 
   0   7  12      163.47      162.81     18.72 o 
   1   7  12       10.63       14.22     13.00 o 
   2   7  12      180.48      195.65     41.85 o 
   3   7  12        7.41       -8.59     11.07 o 
   4   7  12      308.30      266.20     21.93 o 
   5   7  12        5.07       16.91     13.05 o 
  -5   8  12       23.27       21.70     16.67 o 
  -4   8  12      429.34      469.44     44.29 o 
  -3   8  12        7.61        6.04     18.25 o 
  -2   8  12       72.45       62.89     16.75 o 
  -1   8  12       13.68       27.03     15.96 o 
   0   8  12       75.08      121.31     19.49 o 
   1   8  12       22.20       23.27     23.49 o 
   2   8  12      164.03      239.70     24.66 o 
   3   8  12       22.33      -16.27     16.28 o 
   4   8  12      134.89      154.09     22.03 o 
  -3   9  12        0.12      -12.46     23.18 o 
  -2   9  12       95.82      150.65     26.94 o 
  -1   9  12        0.17       -5.92     41.35 o 
   0   9  12        0.39        8.60     27.27 o 
   1   9  12        0.08       -5.54     16.60 o 
  -9   0  13      298.40      250.80     31.02 o 
  -7   0  13      987.87      926.16     30.53 o 
  -5   0  13      873.89      779.18     25.08 o 
  -3   0  13      536.15      563.23     19.40 o 
  -1   0  13        0.04       -4.49      4.37 o 
   1   0  13      553.10      620.20     20.17 o 
   3   0  13      375.70      318.58     17.02 o 
   5   0  13     2514.27     2207.86     41.92 o 
   7   0  13       56.82       42.91     22.00 o 
 -10   1  13       10.12       -1.67     15.61 o 
  -9   1  13       94.05       81.69     16.88 o 
  -8   1  13        0.28        8.94     11.56 o 
  -7   1  13       68.26       89.44     15.21 o 
  -6   1  13        4.31        0.24      6.96 o 
  -5   1  13     1053.48      901.04     19.17 o 
  -4   1  13       92.87      113.26      9.02 o 
  -3   1  13      428.94      435.29     12.64 o 
  -2   1  13        5.47        5.53      4.43 o 
  -1   1  13      439.42      417.22      8.22 o 
   0   1  13      293.10      325.66      7.57 o 
   1   1  13      108.97      113.79      7.09 o 
   2   1  13       24.14       27.99      5.30 o 
   3   1  13      440.28      483.13     15.92 o 
   4   1  13      338.42      325.67     14.73 o 
   5   1  13       36.15       22.87     11.95 o 
   6   1  13       28.29       24.68     13.80 o 
   7   1  13        4.03       -3.14     12.81 o 
   8   1  13        0.18        7.45     14.87 o 
 -10   2  13       32.60       16.30     16.92 o 
  -9   2  13      599.46      578.10     29.42 o 
  -8   2  13        0.88        0.38     12.63 o 
  -7   2  13      500.81      493.13     24.34 o 
  -6   2  13        1.04        0.83      7.43 o 
  -5   2  13      354.95      353.88     13.26 o 
  -4   2  13       77.31       88.28      8.54 o 
  -3   2  13       16.87       17.96      5.96 o 
  -2   2  13      185.73      183.83      8.62 o 
  -1   2  13       22.87       17.86      4.03 o 
   0   2  13      331.58      342.08      7.98 o 
   1   2  13     1014.28     1030.27     29.44 o 
   2   2  13      830.18      828.26     27.64 o 
   3   2  13       75.33      108.88     10.60 o 
   4   2  13       13.27        6.92     10.28 o 
   5   2  13        0.05       -0.68     10.94 o 
   6   2  13       32.54       42.60     13.74 o 
   7   2  13       61.33       57.80     17.21 o 
   8   2  13        9.89       19.30     16.69 o 
  -9   3  13       16.33       26.46     14.78 o 
  -8   3  13        4.41       -8.57     12.49 o 
  -7   3  13      332.26      341.34     21.34 o 
  -6   3  13      150.72      167.15     17.84 o 
  -5   3  13      250.75      239.54     13.60 o 
  -4   3  13      367.16      330.30     12.55 o 
  -3   3  13      422.90      401.53     13.02 o 
  -2   3  13       17.71       13.95      5.81 o 
  -1   3  13      523.67      574.64     17.86 o 
   0   3  13       20.88       22.76      6.14 o 
   1   3  13     3883.12     3829.42    148.45 o 
   2   3  13        0.61       -0.34      5.75 o 
   3   3  13     1199.55     1188.00     67.68 o 
   4   3  13      589.63      548.44     24.33 o 
   5   3  13      191.08      191.86     19.85 o 
   6   3  13       56.42       38.72     23.96 o 
   7   3  13        3.16       11.32     14.12 o 
   8   3  13       16.16       10.88     16.38 o 
  -9   4  13       95.02       78.19     18.55 o 
  -8   4  13       58.47       66.81     17.03 o 
  -7   4  13       86.26      104.84     20.41 o 
  -6   4  13      159.35      160.00     17.80 o 
  -5   4  13      796.87      769.61     28.61 o 
  -4   4  13       54.99       66.92     15.05 o 
  -3   4  13      807.38      735.15     33.86 o 
  -2   4  13       66.61       70.43      7.18 o 
  -1   4  13      458.31      403.72     19.69 o 
   0   4  13       67.79       80.10      8.59 o 
   1   4  13     1164.55     1067.09     37.92 o 
   2   4  13       22.05       20.03      7.00 o 
   3   4  13       44.81       50.78      9.63 o 
   4   4  13       75.10       83.73     12.99 o 
   5   4  13      198.25      232.39     22.68 o 
   6   4  13        0.58        3.11     12.04 o 
   7   4  13      554.05      517.09     41.08 o 
  -8   5  13       17.48        8.49     20.78 o 
  -7   5  13       45.84       40.15     14.91 o 
  -6   5  13        0.01       -3.70     11.62 o 
  -5   5  13        7.74        4.91     11.00 o 
  -4   5  13      281.96      291.32     15.05 o 
  -3   5  13       13.05       30.13      9.22 o 
  -2   5  13      240.78      249.04     16.57 o 
  -1   5  13       25.59       34.49     11.96 o 
   0   5  13      107.85      144.17     15.84 o 
   1   5  13      414.63      391.44     16.69 o 
   2   5  13      125.46      134.61     13.01 o 
   3   5  13      166.21      171.88     15.18 o 
   4   5  13        0.92        1.68     10.01 o 
   5   5  13       44.65       28.99     14.39 o 
   6   5  13       16.77       69.80     22.69 o 
   7   5  13       49.69       88.63     28.05 o 
  -7   6  13      130.53      138.01     32.03 o 
  -6   6  13       51.76       59.05     15.60 o 
  -5   6  13      177.43      199.69     20.88 o 
  -4   6  13       72.12       75.51     15.26 o 
  -3   6  13      406.40      367.96     16.77 o 
  -2   6  13       55.07       81.75     20.40 o 
  -1   6  13       47.68       42.72     12.50 o 
   0   6  13       12.45       11.65     12.07 o 
   1   6  13      127.79      125.60     16.16 o 
   2   6  13      108.63      117.69     18.32 o 
   3   6  13       52.54       68.28     13.34 o 
   4   6  13       16.56       16.21     13.38 o 
   5   6  13       24.60       35.83     19.00 o 
   6   6  13       97.78       94.05     20.90 o 
  -6   7  13       98.10       78.04     19.40 o 
  -5   7  13      234.47      255.01     23.09 o 
  -4   7  13       52.08       48.87     15.25 o 
  -3   7  13       46.53       52.80     20.94 o 
  -2   7  13       23.05       29.33     14.47 o 
  -1   7  13      220.29      220.53     18.89 o 
   0   7  13      118.62      136.95     38.10 o 
   1   7  13      656.02      571.60     26.86 o 
   2   7  13       45.95       60.09     16.62 o 
   3   7  13      449.65      421.64     28.36 o 
   4   7  13       59.92       77.11     14.08 o 
   5   7  13       91.29      113.19     17.84 o 
  -5   8  13      173.51      214.50     24.43 o 
  -4   8  13        0.04       11.06     19.28 o 
  -3   8  13       54.34       17.50     21.91 o 
  -2   8  13      152.88      134.78     30.57 o 
  -1   8  13      119.34      107.29     19.51 o 
   0   8  13       56.95       35.36     15.07 o 
   1   8  13       21.04      -17.41     14.09 o 
   2   8  13        5.23        7.18     19.48 o 
   3   8  13       29.95       44.59     16.27 o 
  -2   9  13       20.99        8.36     24.72 o 
  -1   9  13      296.48      338.99     27.11 o 
   0   9  13        9.82       13.22     16.58 o 
 -10   0  14      229.51      217.92     37.41 o 
  -8   0  14       66.48       92.21     22.63 o 
  -6   0  14       13.42       12.10      9.76 o 
  -4   0  14        1.69      -12.57      8.38 o 
  -2   0  14      179.58      213.61     13.26 o 
   0   0  14      709.09      645.68     14.62 o 
   2   0  14      737.96      739.17     32.53 o 
   4   0  14      461.49      434.23     20.88 o 
   6   0  14       27.61       -7.39     17.45 o 
   8   0  14       21.27       34.18     23.46 o 
 -10   1  14        0.93      -20.35     13.56 o 
  -9   1  14       68.76       69.74     16.51 o 
  -8   1  14      252.07      244.88     26.05 o 
  -7   1  14      271.59      237.81     14.69 o 
  -6   1  14      193.16      183.21     11.62 o 
  -5   1  14      183.84      178.25     10.85 o 
  -4   1  14     1322.13     1171.65     21.09 o 
  -3   1  14      212.81      200.97      9.57 o 
  -2   1  14      247.03      246.41      9.86 o 
  -1   1  14       17.25       33.98      4.50 o 
   0   1  14      677.09      704.31     11.56 o 
   1   1  14      163.57      175.31      8.11 o 
   2   1  14       14.87        6.80      6.00 o 
   3   1  14      322.50      292.71     18.35 o 
   4   1  14      607.62      535.42     18.20 o 
   5   1  14       13.96        1.63     12.24 o 
   6   1  14        3.96       -8.26     12.20 o 
   7   1  14        6.02        1.53     14.39 o 
   8   1  14       97.07       85.05     20.28 o 
  -9   2  14       15.36        8.84     13.26 o 
  -8   2  14      393.45      362.70     23.40 o 
  -7   2  14       61.78       53.56     14.08 o 
  -6   2  14       17.87       23.91      8.50 o 
  -5   2  14      107.13      115.57     10.34 o 
  -4   2  14       10.55        4.55      6.32 o 
  -3   2  14       44.36       54.83      7.48 o 
  -2   2  14       41.43       36.19      6.46 o 
  -1   2  14       21.53       29.95      4.62 o 
   0   2  14     1225.42     1176.01     30.88 o 
   1   2  14       85.52       68.80      6.96 o 
   2   2  14      835.05      808.00     22.81 o 
   3   2  14      316.27      304.77     14.08 o 
   4   2  14     1038.59      960.32     30.61 o 
   5   2  14       52.56       68.74     14.53 o 
   6   2  14      832.94      746.40     30.49 o 
   7   2  14      118.36      164.91     41.84 o 
   8   2  14      410.00      372.75     26.65 o 
  -9   3  14        1.32      -16.09     13.40 o 
  -8   3  14      296.71      262.12     21.95 o 
  -7   3  14       27.30       22.17     11.58 o 
  -6   3  14      150.05      164.40     26.20 o 
  -5   3  14       16.21       18.77      8.72 o 
  -4   3  14      159.31      171.59     11.28 o 
  -3   3  14        2.98        3.69      6.15 o 
  -2   3  14      673.56      612.06     17.55 o 
  -1   3  14       93.80      116.47      7.83 o 
   0   3  14      432.48      376.25     14.46 o 
   1   3  14       65.31       64.64     12.58 o 
   2   3  14       38.34       32.55      7.29 o 
   3   3  14        1.73       -3.30      9.33 o 
   4   3  14      172.76      213.78     23.96 o 
   5   3  14      230.60      237.71     23.02 o 
   6   3  14       67.94       72.34     17.46 o 
   7   3  14       39.70       35.95     16.20 o 
   8   3  14        1.15      -33.14     23.88 o 
  -9   4  14        2.35       23.11     15.17 o 
  -8   4  14      160.60      178.84     31.93 o 
  -7   4  14        1.36      -20.95     16.34 o 
  -6   4  14      169.53      185.81     19.21 o 
  -5   4  14      338.79      298.76     15.38 o 
  -4   4  14       42.93       43.99      9.90 o 
  -3   4  14      145.91      169.58     12.97 o 
  -2   4  14      723.91      646.65     19.81 o 
  -1   4  14      247.77      246.73     11.96 o 
   0   4  14        4.75       -7.24      6.14 o 
   1   4  14      171.37      175.80     10.20 o 
   2   4  14       23.16       29.26      8.39 o 
   3   4  14       33.66       30.62     16.96 o 
   4   4  14      424.76      382.02     22.46 o 
   5   4  14       15.13       25.14     14.72 o 
   6   4  14      108.80      115.25     19.27 o 
   7   4  14        6.75      -10.95     14.35 o 
  -8   5  14        8.05       11.98     15.75 o 
  -7   5  14      181.15      173.31     20.44 o 
  -6   5  14       76.94      102.28     16.79 o 
  -5   5  14      138.19      163.85     19.85 o 
  -4   5  14      169.11      195.70     15.03 o 
  -3   5  14      241.79      223.59     13.86 o 
  -2   5  14      101.45      131.42     15.75 o 
  -1   5  14       28.85       44.46     11.81 o 
   0   5  14      247.87      270.24     26.43 o 
   1   5  14       35.59       39.22      9.68 o 
   2   5  14      173.48      203.63     15.65 o 
   3   5  14       21.08       11.89      9.64 o 
   4   5  14        1.57       10.43     10.09 o 
   5   5  14        8.57       23.99     14.75 o 
   6   5  14       49.15       41.55     16.81 o 
  -7   6  14       12.41       10.91     29.46 o 
  -6   6  14       41.74       25.63     14.14 o 
  -5   6  14        4.56      -13.45     13.78 o 
  -4   6  14        8.28       20.28     16.29 o 
  -3   6  14        0.27       -8.05     13.16 o 
  -2   6  14      151.32      143.38     24.64 o 
  -1   6  14       11.93       12.80     16.36 o 
   0   6  14       91.55      105.38     15.97 o 
   1   6  14       36.54       57.08     21.24 o 
   2   6  14      498.99      477.99     40.48 o 
   3   6  14       95.41      118.19     14.60 o 
   4   6  14      336.00      315.38     22.24 o 
   5   6  14        8.00       26.69     24.74 o 
   6   6  14       37.73       60.82     19.24 o 
  -6   7  14      108.84      134.07     21.16 o 
  -5   7  14       26.62       30.18     16.59 o 
  -4   7  14      366.12      330.56     34.61 o 
  -3   7  14       62.75       26.44     19.94 o 
  -2   7  14      156.45      160.91     28.96 o 
  -1   7  14      112.36       99.60     17.62 o 
   0   7  14      186.12      211.94     29.26 o 
   1   7  14        7.18       31.94     15.13 o 
   2   7  14       13.06       30.17     15.54 o 
   3   7  14       63.39       95.05     16.44 o 
   4   7  14       89.84      128.15     17.75 o 
   5   7  14        6.54       -0.48     13.94 o 
  -4   8  14       41.73       67.35     24.69 o 
  -3   8  14       13.44        9.40     23.72 o 
  -2   8  14      130.75      126.85     28.82 o 
  -1   8  14       15.82      -10.72     14.61 o 
   0   8  14      109.36      156.79     29.08 o 
   1   8  14       23.33       50.56     18.82 o 
   2   8  14      223.19      266.03     24.29 o 
   3   8  14        8.02       32.84     18.08 o 
  -9   0  15       11.80       57.35     23.40 o 
  -7   0  15      247.82      254.87     41.54 o 
  -5   0  15      632.62      551.03     23.28 o 
  -3   0  15       54.08       71.12     11.49 o 
  -1   0  15       21.54       24.13      7.73 o 
   1   0  15      933.15      927.17     24.97 o 
   3   0  15      265.60      287.24     17.52 o 
   5   0  15       31.76       19.80     17.53 o 
   7   0  15        4.62       10.66     22.14 o 
  -9   1  15      123.71      156.63     21.53 o 
  -8   1  15        7.03        8.65     11.88 o 
  -7   1  15      534.01      503.45     25.61 o 
  -6   1  15       73.08       66.46     10.51 o 
  -5   1  15       53.47       59.71      9.02 o 
  -4   1  15      444.98      410.21     13.85 o 
  -3   1  15       59.48       58.00      7.50 o 
  -2   1  15      919.21      884.17     17.37 o 
  -1   1  15       52.87       59.83      6.85 o 
   0   1  15        1.21       -3.60      4.36 o 
   1   1  15      669.80      649.18     16.60 o 
   2   1  15       17.00       10.23      6.67 o 
   3   1  15      586.88      559.79     15.81 o 
   4   1  15      133.44      151.55     11.85 o 
   5   1  15     1105.57      966.01     34.33 o 
   6   1  15       48.09       37.38     14.09 o 
   7   1  15      128.47      151.10     20.70 o 
   8   1  15       19.61       -4.98     16.64 o 
  -9   2  15        8.47       17.85     19.29 o 
  -8   2  15        5.73      -11.26     11.72 o 
  -7   2  15       98.99       74.78     15.64 o 
  -6   2  15      160.49      166.93     13.05 o 
  -5   2  15     1073.08      944.76     20.91 o 
  -4   2  15      377.05      357.87     16.00 o 
  -3   2  15      246.37      221.00     10.55 o 
  -2   2  15      513.91      464.25     13.38 o 
  -1   2  15       25.91       11.27      8.87 o 
   0   2  15      104.21      135.00      9.88 o 
   1   2  15     2679.76     2495.49     61.02 o 
   2   2  15       44.47       47.01      9.08 o 
   3   2  15      429.82      412.41     16.30 o 
   4   2  15       22.73       18.55     11.10 o 
   5   2  15       22.86       22.24     12.61 o 
   6   2  15       41.85       64.75     16.72 o 
   7   2  15        4.42       15.97     14.99 o 
   8   2  15       28.33       49.70     28.85 o 
  -9   3  15      147.80      169.09     26.03 o 
  -8   3  15       10.20       -7.36     18.53 o 
  -7   3  15      184.65      204.03     21.14 o 
  -6   3  15        0.01       -8.80     16.40 o 
  -5   3  15       81.34      102.84     14.49 o 
  -4   3  15      441.36      404.51     14.48 o 
  -3   3  15       20.62        6.86      6.31 o 
  -2   3  15      232.79      224.84     10.69 o 
  -1   3  15       66.60       79.74     10.16 o 
   0   3  15       51.62       78.35      9.03 o 
   1   3  15      739.90      679.83     36.24 o 
   2   3  15      278.07      256.92     12.69 o 
   3   3  15      856.55      838.91     35.47 o 
   4   3  15        5.20       -9.36     10.63 o 
   5   3  15       36.44       44.05     22.06 o 
   6   3  15        1.66        0.10     18.69 o 
   7   3  15      104.49      121.85     20.37 o 
  -8   4  15       23.75       19.19     27.82 o 
  -7   4  15       33.17       50.87     14.86 o 
  -6   4  15        0.76        3.10     12.55 o 
  -5   4  15      216.34      219.99     14.11 o 
  -4   4  15        6.01       14.20      7.91 o 
  -3   4  15      476.94      475.98     15.21 o 
  -2   4  15       52.65       56.50      9.95 o 
  -1   4  15        8.59       13.95      8.61 o 
   0   4  15      490.70      417.24     13.65 o 
   1   4  15      767.82      704.50     23.08 o 
   2   4  15      267.27      265.41     25.89 o 
   3   4  15       13.97       13.52      9.37 o 
   4   4  15        8.14        2.15     11.97 o 
   5   4  15      109.87      136.51     18.61 o 
   6   4  15        0.03       -8.21     14.81 o 
   7   4  15      167.34      213.97     25.89 o 
  -8   5  15       31.57       64.75     20.73 o 
  -7   5  15      173.60      210.76     25.50 o 
  -6   5  15       34.79       32.96     23.53 o 
  -5   5  15        3.58       15.67     12.24 o 
  -4   5  15        0.28      -11.83     10.35 o 
  -3   5  15      105.52      120.41     16.52 o 
  -2   5  15       48.24       66.40     17.27 o 
  -1   5  15        6.90       -1.80     13.44 o 
   0   5  15      247.99      240.82     17.60 o 
   1   5  15      281.59      290.95     13.23 o 
   2   5  15        4.74        1.18      9.15 o 
   3   5  15      638.93      663.20     30.19 o 
   4   5  15       20.15       42.07     18.10 o 
   5   5  15      322.38      278.74     22.75 o 
   6   5  15        3.39       24.96     16.50 o 
  -7   6  15       19.48       57.46     18.86 o 
  -6   6  15        3.56        0.90     12.96 o 
  -5   6  15        2.31        1.42     11.48 o 
  -4   6  15        0.00       -8.96     11.58 o 
  -3   6  15      159.41      201.51     48.70 o 
  -2   6  15       23.17        5.55     11.79 o 
  -1   6  15      224.20      212.30     30.57 o 
   0   6  15       89.07      113.23     43.34 o 
   1   6  15      274.07      276.61     37.94 o 
   2   6  15       85.72       82.56     15.23 o 
   3   6  15       18.47        1.76     11.32 o 
   4   6  15      121.29      131.92     16.07 o 
   5   6  15       19.15       53.95     18.96 o 
  -6   7  15        3.64       10.73     15.75 o 
  -5   7  15       24.11        3.24     16.37 o 
  -4   7  15        3.03       16.27     21.69 o 
  -3   7  15        1.61       18.99     21.94 o 
  -2   7  15       92.38       80.01     26.21 o 
  -1   7  15        8.59       -8.34     17.73 o 
   0   7  15        3.38       -3.74     12.10 o 
   1   7  15      240.56      281.69     25.56 o 
   2   7  15        1.24       27.32     15.16 o 
   3   7  15      171.03      237.79     20.15 o 
   4   7  15        0.13        2.00     14.16 o 
  -4   8  15        0.98       30.91     25.90 o 
  -3   8  15       86.41       79.38     28.62 o 
  -2   8  15       42.40       28.33     24.21 o 
  -1   8  15      216.65      215.54     35.69 o 
   0   8  15        0.73       -9.86     20.53 o 
   1   8  15      313.01      332.50     25.25 o 
   2   8  15       29.89        1.62     16.82 o 
  -8   0  16      224.80      233.71     20.32 o 
  -6   0  16        6.38       -1.55      9.80 o 
  -4   0  16      966.69      931.60     28.12 o 
  -2   0  16       34.18       11.41      9.03 o 
   0   0  16      743.52      757.76     46.26 o 
   2   0  16      171.81      184.00     14.92 o 
   4   0  16       84.91       85.26     29.18 o 
   6   0  16       75.78       79.55     25.27 o 
  -9   1  16        1.41       21.36     16.10 o 
  -8   1  16       22.06        8.96     12.64 o 
  -7   1  16        0.74       -6.97      7.46 o 
  -6   1  16       40.18       48.58      9.13 o 
  -5   1  16      105.51      114.01     10.70 o 
  -4   1  16      667.39      585.57     16.33 o 
  -3   1  16      208.82      193.91     10.20 o 
  -2   1  16      643.90      632.06     17.71 o 
  -1   1  16        5.41        7.48      6.92 o 
   0   1  16     1477.82     1418.81     19.06 o 
   1   1  16        0.04       -0.72      6.31 o 
   2   1  16     1058.60      982.24     20.02 o 
   3   1  16       43.64       45.61      8.66 o 
   4   1  16       38.81       34.67     12.14 o 
   5   1  16      168.19      176.77     21.20 o 
   6   1  16      202.19      256.43     24.93 o 
   7   1  16        7.74        7.13     16.37 o 
  -9   2  16       21.59       33.81     15.50 o 
  -8   2  16      660.97      602.15     34.61 o 
  -7   2  16      202.52      194.11     21.08 o 
  -6   2  16       82.58      109.46     11.38 o 
  -5   2  16       19.17       15.14      7.65 o 
  -4   2  16      266.27      231.25     11.45 o 
  -3   2  16       40.25       39.76      7.31 o 
  -2   2  16     1021.10      961.63     30.46 o 
  -1   2  16       61.64       62.71     10.01 o 
   0   2  16        4.08       -3.09      4.96 o 
   1   2  16       21.56       14.09      6.16 o 
   2   2  16       12.03       -2.61      6.99 o 
   3   2  16        0.42       -3.92      8.05 o 
   4   2  16       20.45       29.29     12.84 o 
   5   2  16      145.77      185.76     20.33 o 
   6   2  16       70.78       37.74     17.21 o 
   7   2  16        0.36      -13.64     23.95 o 
  -9   3  16        2.85       -0.56     15.51 o 
  -8   3  16        8.82       -6.70     21.26 o 
  -7   3  16        5.12        5.32     12.87 o 
  -6   3  16        6.26       -2.99      9.04 o 
  -5   3  16      255.70      226.42     12.53 o 
  -4   3  16      123.72      151.57     17.75 o 
  -3   3  16       83.31       95.41      9.62 o 
  -2   3  16      366.89      351.07     15.93 o 
  -1   3  16        1.25       -3.93      6.86 o 
   0   3  16     2919.13     2774.09     74.22 o 
   1   3  16       36.90       42.44      7.33 o 
   2   3  16     1441.45     1367.63     38.06 o 
   3   3  16        0.05        4.53     11.69 o 
   4   3  16      485.62      513.79     25.40 o 
   5   3  16       33.55       29.90     15.00 o 
   6   3  16      134.01      154.27     21.21 o 
   7   3  16       57.34       65.87     20.79 o 
  -8   4  16      276.17      272.65     22.16 o 
  -7   4  16        0.33       17.61     12.99 o 
  -6   4  16      108.44      143.53     18.37 o 
  -5   4  16       48.62       47.45     10.69 o 
  -4   4  16        4.69        9.06      8.58 o 
  -3   4  16      116.46      146.57     13.57 o 
  -2   4  16      712.85      632.81     20.90 o 
  -1   4  16        1.59        0.59      7.78 o 
   0   4  16        5.53        2.44      6.80 o 
   1   4  16       61.04       54.05      8.87 o 
   2   4  16        2.12       -7.58      8.26 o 
   3   4  16        3.48       -6.77     11.44 o 
   4   4  16      103.84      126.68     19.16 o 
   5   4  16        0.08       18.44     14.98 o 
   6   4  16      298.50      295.94     25.27 o 
  -7   5  16      109.00      113.96     19.83 o 
  -6   5  16       10.76       21.84     14.09 o 
  -5   5  16       22.23       22.63     12.76 o 
  -4   5  16       97.88      130.72     13.86 o 
  -3   5  16       18.24       20.91     12.84 o 
  -2   5  16       16.81       31.61     12.54 o 
  -1   5  16       10.08       -7.46     10.25 o 
   0   5  16      438.28      449.02     19.04 o 
   1   5  16      220.19      217.85     15.02 o 
   2   5  16      391.12      338.83     17.25 o 
   3   5  16       79.69       79.87     16.93 o 
   4   5  16       72.64       80.82     40.61 o 
   5   5  16       93.27      111.06     19.22 o 
   6   5  16       39.04       42.48     22.02 o 
  -6   6  16       24.59       32.68     16.09 o 
  -5   6  16        5.95        4.56     12.32 o 
  -4   6  16        5.89        2.52     18.71 o 
  -3   6  16       24.47       19.20     29.49 o 
  -2   6  16      238.68      269.90     21.86 o 
  -1   6  16        0.01        4.47     18.05 o 
   0   6  16      160.48      135.80     26.83 o 
   1   6  16       52.57       67.58     12.74 o 
   2   6  16        2.45       -4.10     10.16 o 
   3   6  16        4.57       -0.54     11.32 o 
   4   6  16      179.12      208.52     24.40 o 
   5   6  16        1.87       10.87     15.89 o 
  -5   7  16       23.12      -18.88     22.06 o 
  -4   7  16      293.50      287.53     32.92 o 
  -3   7  16       16.26       41.93     15.86 o 
  -2   7  16      450.04      446.74     26.91 o 
  -1   7  16        4.31      -13.35     16.82 o 
   0   7  16      522.16      508.49    100.18 o 
   1   7  16       36.86       47.61     18.75 o 
   2   7  16      533.01      469.24     27.25 o 
   3   7  16        2.59        6.17     13.08 o 
  -3   8  16        1.63        4.30     24.01 o 
  -2   8  16       19.90       53.58     19.08 o 
  -1   8  16       13.33       40.31     26.38 o 
   0   8  16        5.58       22.37     16.16 o 
   1   8  16        6.67        7.89     18.51 o 
  -9   0  17      138.13      144.93     28.93 o 
  -7   0  17      359.02      330.30     27.73 o 
  -5   0  17      306.88      250.31     21.56 o 
  -3   0  17      403.94      414.40     19.75 o 
  -1   0  17      312.10      322.43     16.90 o 
   1   0  17     2331.21     2244.96     40.51 o 
   3   0  17      408.07      382.28     20.74 o 
   5   0  17       86.30      111.38     26.44 o 
   7   0  17        8.09       30.02     24.32 o 
  -9   1  17      170.28      235.39     26.42 o 
  -8   1  17       57.38       49.09     15.87 o 
  -7   1  17      697.98      646.74     20.17 o 
  -6   1  17        9.40       -2.28      7.83 o 
  -5   1  17      461.25      420.50     17.54 o 
  -4   1  17      800.99      693.20     18.19 o 
  -3   1  17      719.40      627.43     16.50 o 
  -2   1  17      412.97      408.91     13.27 o 
  -1   1  17      571.33      576.17     20.10 o 
   0   1  17       18.02       19.70     15.73 o 
   1   1  17        0.83        1.15      6.42 o 
   2   1  17       27.50       37.49      8.27 o 
   3   1  17        1.95       -6.20      7.47 o 
   4   1  17        5.91      -10.95     13.01 o 
   5   1  17      112.70       78.02     14.08 o 
   6   1  17        6.73       11.00     14.20 o 
   7   1  17       21.85       20.56     16.41 o 
  -9   2  17      386.66      356.23     26.30 o 
  -8   2  17        6.80       16.43     17.26 o 
  -7   2  17        7.17       11.63     12.72 o 
  -6   2  17       15.83       16.25      8.24 o 
  -5   2  17      403.55      347.00     14.24 o 
  -4   2  17        7.53        2.88      7.01 o 
  -3   2  17      130.21      122.65     10.29 o 
  -2   2  17      841.85      868.94     22.56 o 
  -1   2  17       11.45       20.23      8.58 o 
   0   2  17       68.26       97.14     11.04 o 
   1   2  17      940.37      946.18     19.87 o 
   2   2  17        3.41       -7.01      7.05 o 
   3   2  17      126.82      155.56     17.15 o 
   4   2  17      146.08      152.22     17.85 o 
   5   2  17       16.42       14.13     15.25 o 
   6   2  17       65.10       83.84     18.50 o 
   7   2  17      362.76      382.14     27.91 o 
  -8   3  17       14.45        7.09     14.06 o 
  -7   3  17       63.10       66.88     16.00 o 
  -6   3  17        1.52       19.01      9.68 o 
  -5   3  17      103.85      121.04     11.76 o 
  -4   3  17       41.90       39.23      8.80 o 
  -3   3  17     1844.09     1681.37     33.31 o 
  -2   3  17       70.45       82.92     11.73 o 
  -1   3  17     1250.80     1189.38     26.63 o 
   0   3  17      296.25      270.97     14.61 o 
   1   3  17     1046.55      949.55     36.72 o 
   2   3  17      118.80      188.71     14.41 o 
   3   3  17        3.93       11.49     11.33 o 
   4   3  17       19.65       10.59     12.84 o 
   5   3  17      116.56      145.11     23.89 o 
   6   3  17       36.15       30.97     15.80 o 
  -8   4  17        0.08        1.87     15.49 o 
  -7   4  17       11.92        2.09     13.48 o 
  -6   4  17       16.13       -1.56     12.12 o 
  -5   4  17       45.27       31.68      9.97 o 
  -4   4  17       11.54        5.11     11.76 o 
  -3   4  17       18.73        6.14      9.33 o 
  -2   4  17        0.54       -0.09      8.87 o 
  -1   4  17       89.32       99.62     12.64 o 
   0   4  17        2.98       -4.57      8.35 o 
   1   4  17      265.68      285.10     13.19 o 
   2   4  17       46.11       38.34     13.37 o 
   3   4  17      261.75      246.23     20.02 o 
   4   4  17        4.30        7.49     19.24 o 
   5   4  17      155.55      173.29     23.24 o 
   6   4  17      213.83      239.18     25.83 o 
  -7   5  17      242.00      271.82     25.86 o 
  -6   5  17       39.99       57.04     15.60 o 
  -5   5  17       24.71       32.46     13.70 o 
  -4   5  17       14.71       24.75     21.89 o 
  -3   5  17      249.78      228.16     18.98 o 
  -2   5  17      233.98      247.16     29.06 o 
  -1   5  17      114.58      140.66     14.94 o 
   0   5  17       39.82       21.23     13.56 o 
   1   5  17       17.04       30.23     10.29 o 
   2   5  17        1.15        4.44     11.42 o 
   3   5  17        0.81       -4.75     19.39 o 
   4   5  17        0.54        2.56     13.98 o 
   5   5  17       46.62       19.79     17.43 o 
  -6   6  17       29.09       23.88     25.01 o 
  -5   6  17       11.13       12.17     21.43 o 
  -4   6  17       21.69       26.10     20.86 o 
  -3   6  17        5.10        2.62     12.77 o 
  -2   6  17       60.87       43.91     15.66 o 
  -1   6  17       53.63       86.22     17.16 o 
   0   6  17        4.66      -20.45     16.82 o 
   1   6  17      311.71      316.43     24.51 o 
   2   6  17       10.72        2.45     11.65 o 
   3   6  17        0.16        1.65     13.51 o 
   4   6  17       22.05        5.27     15.93 o 
  -5   7  17      185.03      234.07     37.10 o 
  -4   7  17        5.03       -1.35     19.59 o 
  -3   7  17      356.60      413.94     72.66 o 
  -2   7  17        4.93        9.44     15.43 o 
  -1   7  17      539.02      468.32     39.50 o 
   0   7  17        0.66      -22.23     20.20 o 
   1   7  17      106.85      130.09     28.23 o 
   2   7  17      237.84      262.77     25.84 o 
   3   7  17        3.12        7.85     13.46 o 
  -1   8  17      104.97       78.49     27.39 o 
  -8   0  18        4.70       12.13     14.60 o 
  -6   0  18       67.28       44.14     38.43 o 
  -4   0  18      979.85      878.36     29.13 o 
  -2   0  18     2756.53     2365.38     64.97 o 
   0   0  18       36.27       11.54     17.36 o 
   2   0  18      153.47      182.51     18.23 o 
   4   0  18      109.37       99.74     16.68 o 
   6   0  18       30.18        3.04     20.83 o 
  -8   1  18      268.65      259.24     21.80 o 
  -7   1  18      121.33      127.86     13.70 o 
  -6   1  18      200.57      202.81     13.02 o 
  -5   1  18        0.00      -10.40      6.94 o 
  -4   1  18      248.42      239.00     12.23 o 
  -3   1  18       13.90       17.46      7.26 o 
  -2   1  18        2.09       -8.36      8.81 o 
  -1   1  18        2.96       -6.09      6.92 o 
   0   1  18      624.89      578.32     24.47 o 
   1   1  18       21.88       39.39      7.92 o 
   2   1  18      874.60      799.24     19.39 o 
   3   1  18       14.59        8.91      8.32 o 
   4   1  18       72.51      106.69     13.64 o 
   5   1  18       42.62       80.34     14.43 o 
   6   1  18      177.28      222.74     24.43 o 
   7   1  18        5.15        0.55     18.39 o 
  -8   2  18       77.27      109.27     18.14 o 
  -7   2  18        2.07       13.22     10.71 o 
  -6   2  18       45.35       33.35      9.67 o 
  -5   2  18      143.49      146.30     12.39 o 
  -4   2  18      396.81      348.53     14.04 o 
  -3   2  18       15.60        9.75      6.96 o 
  -2   2  18      317.13      296.69     15.10 o 
  -1   2  18      390.22      343.10     29.70 o 
   0   2  18        7.46       17.93     11.12 o 
   1   2  18      218.21      239.85     12.48 o 
   2   2  18      132.72      167.24     12.47 o 
   3   2  18       17.25       22.10     10.33 o 
   4   2  18      219.27      255.31     19.33 o 
   5   2  18       56.30       80.71     14.44 o 
   6   2  18       70.04       55.93     20.71 o 
  -8   3  18       36.08       31.84     16.31 o 
  -7   3  18       39.48       32.64     13.37 o 
  -6   3  18      280.16      276.43     16.50 o 
  -5   3  18        0.29       -1.83      7.84 o 
  -4   3  18      128.50      143.47     12.37 o 
  -3   3  18       76.49       79.03     12.41 o 
  -2   3  18      935.27      825.84     33.74 o 
  -1   3  18        8.48       -6.96      8.71 o 
   0   3  18       71.38       68.92     11.99 o 
   1   3  18      294.77      294.89     13.37 o 
   2   3  18      354.02      321.32     18.09 o 
   3   3  18      103.81       97.46     16.79 o 
   4   3  18       16.44        6.63     13.78 o 
   5   3  18       35.79       39.62     16.13 o 
   6   3  18      396.28      328.07     25.56 o 
  -7   4  18       33.42       -4.13     20.64 o 
  -6   4  18       64.87       64.14     15.93 o 
  -5   4  18        2.79        1.05      9.36 o 
  -4   4  18        2.34        7.76     10.03 o 
  -3   4  18       45.14       64.45     17.24 o 
  -2   4  18       16.53        7.30      9.63 o 
  -1   4  18      123.98      111.06     13.49 o 
   0   4  18       77.27       78.17     12.09 o 
   1   4  18        3.87       13.40      7.63 o 
   2   4  18      130.82      170.90     18.77 o 
   3   4  18       27.62       48.05     20.15 o 
   4   4  18      119.69      133.58     20.26 o 
   5   4  18       67.60       52.31     17.53 o 
  -7   5  18       35.61       47.95     16.94 o 
  -6   5  18        2.33       12.23     15.54 o 
  -5   5  18       26.94       17.73     18.76 o 
  -4   5  18       16.44       33.01     14.02 o 
  -3   5  18       20.22       16.90     13.31 o 
  -2   5  18       15.24       15.59     13.82 o 
  -1   5  18        0.99       -9.49      9.38 o 
   0   5  18       82.59      112.87     14.32 o 
   1   5  18        1.55       -6.84     11.96 o 
   2   5  18       40.11       62.11     15.71 o 
   3   5  18        1.48        0.53     14.69 o 
   4   5  18      136.44      207.41     23.37 o 
   5   5  18       33.14       23.26     17.94 o 
  -5   6  18        0.79      -14.09     16.62 o 
  -4   6  18        0.26        7.30     14.09 o 
  -3   6  18        0.00       24.65     14.83 o 
  -2   6  18      201.91      249.36     22.43 o 
  -1   6  18       46.52       53.30     15.58 o 
   0   6  18      108.74      137.36     27.64 o 
   1   6  18       50.78       62.09     16.36 o 
   2   6  18       90.16      106.96     15.37 o 
   3   6  18       16.96       17.49     37.40 o 
   4   6  18        4.02       38.93     27.57 o 
  -4   7  18       89.69       87.66     26.30 o 
  -3   7  18        4.22       12.85     17.93 o 
  -2   7  18       26.39       54.34     34.02 o 
  -1   7  18       48.59       89.01     34.81 o 
   0   7  18       47.52       66.52     25.58 o 
   1   7  18        2.84       51.42     25.15 o 
   2   7  18      135.71      154.23     25.47 o 
  -7   0  19      138.09      138.56     19.21 o 
  -5   0  19       13.68       20.40     17.76 o 
  -3   0  19        5.62       13.31     10.13 o 
  -1   0  19      279.54      300.82     27.82 o 
   1   0  19     1699.37     1591.80     55.92 o 
   3   0  19      424.21      408.38     22.45 o 
   5   0  19      101.14       82.79     23.58 o 
  -8   1  19       31.60       44.75     15.22 o 
  -7   1  19        4.58        3.64      8.91 o 
  -6   1  19       15.71       14.33      9.06 o 
  -5   1  19        2.27        3.64      7.70 o 
  -4   1  19       32.09       17.44      9.47 o 
  -3   1  19       80.77       74.94      9.34 o 
  -2   1  19       72.41       74.60     11.08 o 
  -1   1  19      554.37      521.49     23.87 o 
   0   1  19       12.52       12.88     25.11 o 
   1   1  19     1186.62     1046.40     32.25 o 
   2   1  19       46.45       54.38      9.70 o 
   3   1  19      444.12      377.70     16.04 o 
   4   1  19        0.74       24.97     11.74 o 
   5   1  19       74.49      107.25     19.22 o 
   6   1  19        0.67       24.46     30.58 o 
  -8   2  19        0.27       11.29     15.48 o 
  -7   2  19      235.18      228.63     15.39 o 
  -6   2  19        2.15      -10.31      8.64 o 
  -5   2  19        1.44       -3.66      7.88 o 
  -4   2  19      742.57      670.64     22.97 o 
  -3   2  19      437.45      392.69     17.52 o 
  -2   2  19       78.97       83.51     11.81 o 
  -1   2  19      714.14      668.50     24.12 o 
   0   2  19       15.46       -4.67     11.05 o 
   1   2  19       38.86       44.64     13.38 o 
   2   2  19       25.25       34.42      9.53 o 
   3   2  19        7.29       18.45     11.14 o 
   4   2  19       40.03       35.50     12.95 o 
   5   2  19      147.91      182.08     16.99 o 
   6   2  19       45.44       48.16     18.06 o 
  -7   3  19       98.17      119.62     29.78 o 
  -6   3  19      100.06      101.02     22.06 o 
  -5   3  19        0.65       -3.07      8.14 o 
  -4   3  19        0.79       -3.14      9.47 o 
  -3   3  19      677.36      621.42     23.12 o 
  -2   3  19       70.64       92.22     12.52 o 
  -1   3  19      885.88      818.12     40.17 o 
   0   3  19       45.99       63.36     14.29 o 
   1   3  19      436.18      402.98     22.36 o 
   2   3  19      168.65      230.76     16.52 o 
   3   3  19      197.49      229.20     17.26 o 
   4   3  19        5.55        0.87     11.53 o 
   5   3  19        2.71       44.25     23.06 o 
  -7   4  19       81.74       95.68     23.46 o 
  -6   4  19        3.66       28.42     14.23 o 
  -5   4  19        9.98       19.67     13.63 o 
  -4   4  19       18.24        3.48     10.57 o 
  -3   4  19       11.38        9.03     10.84 o 
  -2   4  19      304.28      271.37     16.77 o 
  -1   4  19      269.21      249.46     16.00 o 
   0   4  19      142.78      144.05     15.38 o 
   1   4  19      294.56      298.79     19.97 o 
   2   4  19        2.01       -7.87     10.47 o 
   3   4  19       24.28       41.57     38.54 o 
   4   4  19       66.79       81.39     17.92 o 
   5   4  19      102.51      149.53     43.79 o 
  -6   5  19        6.48        4.81     21.17 o 
  -5   5  19        0.30        7.39     19.85 o 
  -4   5  19       50.48       70.11     16.80 o 
  -3   5  19       83.59      135.15     21.99 o 
  -2   5  19       67.75       92.35     16.40 o 
  -1   5  19       43.94       31.31     11.27 o 
   0   5  19       13.95       14.49     16.64 o 
   2   5  19        3.17       28.48     14.69 o 
   3   5  19       54.76       95.09     19.29 o 
   4   5  19        5.67       55.14     18.10 o 
  -5   6  19      164.55      181.71     35.24 o 
  -4   6  19        1.50       -0.97     15.14 o 
  -3   6  19       52.74       45.35     16.04 o 
  -2   6  19       53.68       60.51     18.71 o 
  -1   6  19        5.65       21.13     15.41 o 
   0   6  19        0.50        9.21     18.09 o 
   1   6  19      154.43      125.45     27.99 o 
   2   6  19      106.62      137.33     20.79 o 
   3   6  19      101.40      141.55     22.08 o 
  -3   7  19      161.21      233.63     71.26 o 
  -2   7  19        3.37      -13.03     16.48 o 
  -1   7  19      353.19      434.11     88.20 o 
   0   7  19       19.21       25.44     25.35 o 
   1   7  19      294.04      332.33     41.68 o 
  -8   0  20       53.41       93.27     19.28 o 
  -6   0  20       13.75       16.96     13.43 o 
  -4   0  20       38.18       36.85     13.34 o 
  -2   0  20     1084.73     1042.90     47.78 o 
   0   0  20       94.23      114.22     24.69 o 
   2   0  20      393.50      364.22     30.97 o 
   4   0  20      389.13      387.96     23.79 o 
   6   0  20      235.33      279.17     40.28 o 
  -8   1  20       56.80       50.88     18.75 o 
  -7   1  20       19.81       33.81     10.58 o 
  -6   1  20      118.41      142.73     13.68 o 
  -5   1  20       49.71       47.94      9.68 o 
  -4   1  20      480.75      427.47     16.08 o 
  -3   1  20        0.96        7.46     10.08 o 
  -2   1  20     1064.28      987.93     32.96 o 
  -1   1  20       56.97       59.95     13.78 o 
   0   1  20       74.40       89.91     15.49 o 
   1   1  20       11.82       30.94     13.30 o 
   2   1  20       73.05       75.68     12.92 o 
   3   1  20        9.26       18.33      9.25 o 
   4   1  20       40.64       56.44     13.52 o 
   5   1  20       24.23       51.91     19.98 o 
   6   1  20       75.33      121.54     24.64 o 
  -7   2  20       21.06       13.00     10.83 o 
  -6   2  20       36.83       43.57     10.77 o 
  -5   2  20        6.26        8.87      8.36 o 
  -4   2  20       92.38       84.11     13.17 o 
  -3   2  20      257.84      259.80     19.07 o 
  -2   2  20      325.01      301.67     16.53 o 
  -1   2  20      229.53      224.52     19.97 o 
   0   2  20       78.50       89.64     15.49 o 
   1   2  20      204.84      194.82     20.21 o 
   2   2  20      382.17      370.82     29.07 o 
   3   2  20       46.90       67.02     13.99 o 
   4   2  20      111.86      143.59     16.71 o 
   5   2  20       11.31       38.90     14.21 o 
  -7   3  20       83.77      135.68     21.12 o 
  -6   3  20      298.02      303.50     16.60 o 
  -5   3  20       30.16       33.09     10.95 o 
  -4   3  20      486.67      456.54     20.55 o 
  -3   3  20        7.30       11.31     10.46 o 
  -2   3  20      597.34      522.42     20.87 o 
  -1   3  20       73.04       53.10     12.64 o 
   0   3  20      140.68      144.87     19.00 o 
   1   3  20        1.74       -9.42     12.12 o 
   2   3  20        9.89       13.92     20.45 o 
   3   3  20       53.56       55.98     12.82 o 
   4   3  20        0.23        5.99     12.54 o 
   5   3  20       40.68       64.63     16.09 o 
  -6   4  20        5.33      -30.68     20.45 o 
  -5   4  20      244.68      264.50     23.25 o 
  -4   4  20      175.85      186.00     17.75 o 
  -3   4  20        3.61        2.44     10.06 o 
  -2   4  20       97.22      124.41     14.67 o 
  -1   4  20        5.70        2.89     10.30 o 
   0   4  20      156.66      202.94     21.85 o 
   1   4  20       58.41       36.26     16.32 o 
   2   4  20      215.70      255.85     36.47 o 
   3   4  20        1.68       23.26     12.43 o 
   4   4  20      106.79      173.50     28.35 o 
  -5   5  20       34.85       69.07     25.15 o 
  -4   5  20       34.12       61.21     16.52 o 
  -3   5  20      124.95      123.78     19.95 o 
  -2   5  20      439.39      419.60     27.91 o 
  -1   5  20        1.80       15.08     11.52 o 
   0   5  20       43.30       47.60     14.87 o 
   1   5  20       77.18      117.28     30.65 o 
   3   5  20       12.21        6.85     16.18 o 
  -4   6  20        8.94       21.33     15.71 o 
  -3   6  20        6.01       16.66     16.60 o 
  -2   6  20      124.18      218.70     33.32 o 
  -1   6  20       16.03       26.90     17.68 o 
   0   6  20      370.99      414.78     78.88 o 
   1   6  20        0.46       29.02     23.00 o 
  -7   0  21       31.67       31.06     16.56 o 
  -5   0  21       39.42       45.80     13.53 o 
  -3   0  21      180.17      181.79     28.05 o 
  -1   0  21     1136.50     1134.82     51.13 o 
   1   0  21      242.03      255.73     29.76 o 
   3   0  21       52.59      104.65     17.83 o 
   5   0  21        0.76        5.30     25.38 o 
  -7   1  21       17.70       21.15     10.38 o 
  -6   1  21        0.01      -11.28      9.10 o 
  -5   1  21      200.56      231.68     14.22 o 
  -4   1  21       37.43       30.57     10.99 o 
  -3   1  21       51.79       75.98     15.95 o 
  -2   1  21       38.27       15.02     21.26 o 
  -1   1  21        0.28      -13.23     10.38 o 
   0   1  21       33.26       18.10     17.78 o 
   1   1  21      274.67      267.16     21.09 o 
   2   1  21       79.25       52.82     16.03 o 
   3   1  21       78.95       78.35     11.64 o 
   4   1  21        0.68       26.01     12.71 o 
   5   1  21      142.26      191.21     23.69 o 
  -7   2  21      219.06      226.50     17.43 o 
  -6   2  21        0.68       10.55      9.55 o 
  -5   2  21      136.85      169.83     18.51 o 
  -4   2  21       77.45       84.21     13.25 o 
  -3   2  21      390.67      378.89     18.34 o 
  -2   2  21       95.86       84.42     17.64 o 
  -1   2  21      503.13      489.98     25.44 o 
   0   2  21       43.43       39.47     15.26 o 
   1   2  21       17.48       17.31     14.44 o 
   2   2  21       38.47       63.25     16.54 o 
   3   2  21      181.36      245.19     18.00 o 
   4   2  21       17.38       45.61     14.22 o 
   5   2  21      217.38      319.58     21.96 o 
  -7   3  21       71.01       76.76     19.30 o 
  -6   3  21        1.60        7.51     14.51 o 
  -5   3  21      313.53      297.64     18.41 o 
  -4   3  21       39.90       63.93     12.75 o 
  -3   3  21      578.50      520.44     21.49 o 
  -2   3  21       38.73       47.24     11.34 o 
  -1   3  21       14.62       24.23     25.84 o 
   0   3  21        1.80      -12.17     12.70 o 
   1   3  21      156.02      175.39     20.92 o 
   2   3  21       60.12      116.91     28.96 o 
   3   3  21      103.98      126.58     16.21 o 
   4   3  21       10.15       39.68     15.01 o 
  -6   4  21        7.20      -11.57     21.28 o 
  -5   4  21      102.64      131.33     21.16 o 
  -4   4  21      117.55      138.19     20.29 o 
  -3   4  21      585.28      514.74     22.29 o 
  -2   4  21       53.51       33.27     11.94 o 
  -1   4  21      324.13      298.88     22.59 o 
   0   4  21      217.64      285.89     26.10 o 
   1   4  21        9.24       10.34     23.00 o 
   2   4  21       43.16       72.59     28.42 o 
   3   4  21      119.81      183.86     18.43 o 
   4   4  21       10.50       35.93     15.30 o 
  -5   5  21       48.57       62.49     18.90 o 
  -4   5  21        4.89       19.41     15.56 o 
  -3   5  21       47.67       61.20     23.29 o 
  -2   5  21      121.06      118.71     20.59 o 
  -1   5  21      168.72      199.39     18.75 o 
   0   5  21       10.51       31.01     16.41 o 
   1   5  21      119.11      154.26     34.26 o 
   2   5  21      170.37      260.80     39.22 o 
   3   5  21      108.89      193.79     43.67 o 
  -3   6  21      285.24      315.34     26.72 o 
  -2   6  21        3.39       29.91     16.34 o 
  -1   6  21       54.71       96.14     20.01 o 
   0   6  21        2.69       41.19     27.36 o 
   1   6  21        0.73      120.95     32.23 o 
  -6   0  22      122.95      134.31     19.86 o 
  -4   0  22      214.47      257.77     35.06 o 
  -2   0  22        9.95        1.00     17.62 o 
   0   0  22       77.65       64.74     20.63 o 
   2   0  22       83.28       47.67     25.35 o 
   4   0  22        5.21      -26.50     20.57 o 
  -7   1  22       63.13       88.06     13.95 o 
  -6   1  22       23.64       29.10     10.76 o 
  -5   1  22       30.62       37.28     12.44 o 
  -4   1  22       75.11       67.34     13.28 o 
  -3   1  22        1.37       -9.61     12.17 o 
  -2   1  22      388.99      313.37     22.09 o 
  -1   1  22       63.72       74.41     25.54 o 
   0   1  22      101.06      111.39     18.14 o 
   1   1  22        0.01      -16.81     12.89 o 
   2   1  22      220.86      248.02     24.64 o 
   3   1  22       42.88       37.61     22.26 o 
   4   1  22      128.69      161.22     18.43 o 
  -6   2  22      407.70      380.56     20.86 o 
  -5   2  22       29.70       31.61     11.96 o 
  -4   2  22      214.82      227.03     16.65 o 
  -3   2  22       95.20      107.57     17.39 o 
  -2   2  22       27.13       31.05     13.51 o 
  -1   2  22      101.24      105.02     35.62 o 
   0   2  22        0.23      -17.76     22.57 o 
   1   2  22      115.92      138.66     19.00 o 
   2   2  22        4.49        4.56     14.95 o 
   3   2  22       44.26       37.67     25.07 o 
   4   2  22        3.86       33.83     14.97 o 
  -6   3  22       72.27       88.13     16.18 o 
  -5   3  22        0.18       10.65     12.24 o 
  -4   3  22        3.25        9.87     11.06 o 
  -3   3  22        6.74       -2.44     10.64 o 
  -2   3  22       79.67      121.70     19.43 o 
  -1   3  22       30.29       29.23     14.29 o 
   0   3  22      156.59      166.29     20.43 o 
   1   3  22        5.00       43.42     16.63 o 
   2   3  22      340.66      364.13     35.58 o 
   3   3  22        0.00       21.28     21.54 o 
   4   3  22      221.05      285.94     22.99 o 
  -5   4  22      201.20      243.62     24.87 o 
  -4   4  22        5.88        8.37     12.14 o 
  -3   4  22        1.54      -18.12     12.08 o 
  -2   4  22       18.79       38.61     12.87 o 
  -1   4  22       47.44       41.15     17.07 o 
   0   4  22       23.24       41.11     17.75 o 
   1   4  22       23.62       14.72     22.72 o 
   2   4  22       33.69       49.33     23.52 o 
   3   4  22       56.09       39.22     31.20 o 
  -4   5  22       64.57       96.91     20.39 o 
  -3   5  22       17.97       23.99     19.19 o 
  -2   5  22       88.84      129.56     16.73 o 
  -1   5  22       39.16       49.74     18.56 o 
   0   5  22       70.31      139.65     31.02 o 
   1   5  22        2.56      -21.77     24.35 o 
  -5   0  23       39.73       12.17     20.86 o 
  -3   0  23      105.02       92.82     26.61 o 
  -1   0  23      686.53      665.70     43.74 o 
   1   0  23      473.10      396.79     36.95 o 
   3   0  23      370.20      359.61     36.64 o 
  -6   1  23       26.28       35.76     14.34 o 
  -5   1  23      166.19      196.13     19.11 o 
  -4   1  23        8.22       11.32     16.09 o 
  -3   1  23      379.52      341.79     23.61 o 
  -2   1  23        5.82        4.56     13.60 o 
  -1   1  23      175.20      196.65     22.26 o 
   0   1  23        6.38       24.06     16.16 o 
   1   1  23        0.48       -0.57     47.84 o 
   2   1  23        3.50       15.15     15.21 o 
   3   1  23       20.26       44.86     26.99 o 
   4   1  23       36.50       84.94     27.93 o 
  -6   2  23       73.75       86.35     15.68 o 
  -5   2  23        4.49       -0.86     11.41 o 
  -4   2  23       10.07       13.64     11.57 o 
  -3   2  23        7.85       -9.95     12.97 o 
  -2   2  23        1.85       11.33     18.69 o 
  -1   2  23      138.88      145.20     20.09 o 
   0   2  23        3.05        7.95     14.97 o 
   1   2  23       72.56       80.49     17.01 o 
   2   2  23       21.43       36.76     21.34 o 
   3   2  23      166.37      191.79     33.20 o 
  -5   3  23       94.01      100.95     17.11 o 
  -4   3  23        6.17       15.22     15.79 o 
  -3   3  23      212.34      231.75     25.45 o 
  -2   3  23      119.99      116.35     23.00 o 
  -1   3  23       58.78       74.43     16.69 o 
   0   3  23       22.34        3.04     15.69 o 
   1   3  23       19.99       11.65     25.45 o 
   2   3  23        0.02      -33.22     22.14 o 
   3   3  23       17.24      -25.95     24.26 o 
  -4   4  23      131.58      148.89     18.75 o 
  -3   4  23      444.21      422.39     24.66 o 
  -2   4  23       34.85       12.96     15.73 o 
  -1   4  23      439.59      391.62     26.13 o 
   0   4  23       88.35      119.06     20.93 o 
   1   4  23        3.90       -8.68     24.44 o 
   2   4  23       20.45       66.95     28.48 o 
  -2   5  23        9.52       45.74     19.19 o 
  -1   5  23        0.87       -2.99     15.42 o 
  -4   0  24      660.29      602.42     44.12 o 
  -2   0  24      320.02      277.19     32.00 o 
   0   0  24      144.66      159.28     31.23 o 
   2   0  24      138.45      137.68     32.17 o 
  -5   1  24       40.93       24.51     16.13 o 
  -4   1  24        5.55       11.66     30.04 o 
  -3   1  24       31.52       36.05     17.18 o 
  -2   1  24        4.84      -13.46     14.68 o 
  -1   1  24       21.46       17.52     14.66 o 
   0   1  24        3.31       20.48     15.81 o 
   1   1  24        9.83       20.45     15.56 o 
   2   1  24      183.45      254.00     26.42 o 
   3   1  24        0.17       -1.17     25.30 o 
  -5   2  24      168.61      163.65     17.39 o 
  -4   2  24      262.64      264.17     26.36 o 
  -3   2  24        7.33       -1.28     15.63 o 
  -2   2  24      174.08      206.69     24.67 o 
  -1   2  24       66.46       47.92     17.57 o 
   0   2  24       72.47       96.32     19.81 o 
   1   2  24       55.68       35.42     18.59 o 
   2   2  24      170.81      228.63     39.02 o 
  -4   3  24       73.59       85.68     53.73 o 
  -3   3  24        3.61        4.50     14.75 o 
  -2   3  24        3.63       11.12     21.03 o 
  -1   3  24       71.08      101.37     19.84 o 
   0   3  24       30.42       49.51     18.16 o 
   1   3  24        0.31       11.12     16.48 o 
   2   3  24      178.36      258.57     38.96 o 
  -3   4  24       13.23      -14.55     16.94 o 
  -2   4  24       85.84       90.10     21.70 o 
  -1   4  24        8.52       26.26     33.72 o 
   0   4  24       30.97       17.89     23.12 o 
  -3   0  25      325.73      269.31     32.31 o 
  -1   0  25       94.49      130.69     27.73 o 
   1   0  25        0.15       15.61     22.49 o 
  -4   1  25       10.66        6.41     16.82 o 
  -3   1  25      125.86      113.23     20.54 o 
  -2   1  25       39.06       45.76     16.85 o 
  -1   1  25       19.01       27.31     16.99 o 
   0   1  25       33.02       31.49     16.43 o 
   1   1  25       34.27       59.13     20.20 o 
   2   1  25        0.01        8.59     16.29 o 
  -4   2  25        6.80       -4.62     19.05 o 
  -3   2  25       16.62      -17.55     17.16 o 
  -2   2  25        1.85       -4.24     15.18 o 
  -1   2  25       14.53      -20.32     14.50 o 
   0   2  25       30.49       53.32     18.67 o 
   1   2  25        0.56      -22.75     34.71 o 
  -3   3  25      238.11      298.17     30.26 o 
  -2   3  25        0.81       19.52     16.95 o 
  -1   3  25      272.04      274.46     28.02 o 
   0   3  25        1.22       13.22     17.30 o 
  -2   0  26      146.13      167.93     31.57 o 
   0   0  26       45.46       83.33     29.16 o 
  -2   1  26       57.50       85.80     21.34 o 
  -1   1  26        1.07      -18.02     23.58 o 
   0   1  26       24.17       77.46     19.73 o 
                                                 
